# Supplementary material for: Wild Boar (Sus scrofa) as Reservoir of Pathogenic and Intermediate Leptospira
Source: Animals (Basel). 2026 Mar 27;16(7):1025. doi: 10.3390/ani16071025 (PMC13072220; doi:10.3390/ani16071025)
Supplement: Supplementary file 1 [file animals-16-01025-s001.zip › Table S2.xlsx]

## Sheet: Table S2
Sex	Female						Male						Not recorded
Age	Young		Subadult		Adult		Young		Subadult		Adult		Young		Subadult		Not recorded
District	+	-	+	-	+	-	+	-	+	-	+	-	+	-	+	-	+	-
ABI	0	0	0	1	0	1	0	0	0	3	0	3	0	1	0	0	0	1
BK	0	0	0	6	0	2	0	0	0	7	0	2	0	0	0	0	0	1
BLK	0	43	1	49	0	18	0	37	1	75	1	25	0	1	0	0	0	0
DE	0	4	0	12	0	2	0	11	0	27	0	12	0	0	0	2	0	0
HAL	0	2	0	2	0	2	0	0	0	3	0	1	0	0	0	1	0	0
HZ	0	46	0	45	0	12	0	53	1	88	1	18	0	4	0	1	0	2
JL	0	6	0	5	0	1	0	5	0	11	0	8	0	0	0	0	0	0
MD	0	0	0	0	0	0	0	0	0	0	0	0	0	0	0	0	0	0
MSH	0	16	0	42	0	20	0	13	1	52	0	46	0	1	0	2	0	4
SK	0	7	0	16	0	4	0	7	0	24	0	11	0	0	0	1	0	3
SLK	0	11	0	7	0	5	0	9	0	6	0	5	0	0	0	0	0	0
SAW	0	8	0	11	0	3	0	16	0	11	0	8	0	1	0	1	0	4
SDL	0	19	0	18	0	3	0	39	0	32	0	10	0	1	0	0	0	5
WB	0	15	1	13	0	11	0	12	1	31	0	18	0	2	0	4	0	3
ST	0	177	2	227	0	84	0	202	4	370	2	167	0	11	0	12	0	23
Table S2: Total number of wild boar kidneys examined in Saxony-Anhalt, hunted in 14 districts and tested for the presence of intermediate Leptospira DNA. ABI: Anhalt-Bitterfeld, BK: Börde, BLK: Burgenlandkreis, DE: Dessau-Roßlau, HAL: Halle (Saale), HZ: Harz, JL: Jerichower Land, MD: Magdeburg-city, MSH: Mansfeld-Südharz, SK: Saalekreis, SLK: Salzlandkreis, SAW: Salzwedel, SDL: Stendal, WB: Witte…
