# Supplementary material for: Wild Boar (Sus scrofa) as Reservoir of Pathogenic and Intermediate Leptospira
Source: Animals (Basel). 2026 Mar 27;16(7):1025. doi: 10.3390/ani16071025 (PMC13072220; doi:10.3390/ani16071025)
Supplement: Supplementary file 1 [file animals-16-01025-s001.zip › Table S3.xlsx]

## Sheet: Table S3 
		ID	Hunting Date	County	Easting	Westing	sex	age	result	Ct-Value LipL32	Ct-Value Int VIC	Ct-Value Int FAM	BLAST result
	pathogenic	24420032998	2024-01-30	Burgenlandkreis	11.6953	51.155	male	subadult	positive	28	38	37	not evaluable
		24420080812	2024-03-09	Burgenlandkreis	11.7758	51.1817	male	subadult	positive	29	42	40	L. interrogans
		24420103092	2024-03-27	Burgenlandkreis	12.0292	51.0411	male	subadult	positive	17	26	24	L. interrogans
		24420104173	2024-03-29	Mansfeld-Südharz	11.0778	51.4614	male	subadult	positive	22	24	22	L. interrogans
		24420118215	2024-04-06	Altmarkkreis Salzwedel	11.4864	52.4467	female	subadult	positive	21	29	27	L. borgpetersenii
		24420119351	2024-04-10	Mansfeld-Südharz	11.1411	51.4194	female	subadult	positive	21	30	30	L. interrogans
		24420120204	2024-04-06	Wittenberg	13.0794	51.8147	male	subadult	positive	23	37	38	not evaluable
		24420144105	2024-04-29	Stendal	11.6383	52.5433	male	subadult	positive	29	36	36	L. interrogans
		24420145282	2024-05-01	Jerichower Land	12.1225	52.5	male	subadult	positive	27	41	40	L. borgpetersenii
		24420145903	2024-04-28	Mansfeld-Südharz	11.1411	51.4194	female	subadult	positive	24	40	39	L. interrogans
		24420177466	2024-06-01	Burgenlandkreis	12.06	51.135	male	subadult	positive	25	32	31	L. interrogans
		24420178508	2024-05-23	Börde	11.4008	52.4081	male	subadult	positive	25	33	32	L. interrogans
		24420179436	2024-06-02	Mansfeld-Südharz	10.9811	51.4983	male	subadult	positive	27	35	34	L. interrogans
		24420197209	2024-06-23	Mansfeld-Südharz	11.7475	51.4594	male	subadult	positive	21	31	29	L. interrogans
		24420199628	2024-06-25	Mansfeld-Südharz	11.2908	51.4172	female	subadult	positive	21	42	40	L. interrogans
		24420200974	2024-06-18	Harz	11.1433	51.6414	male	subadult	positive	23	27	25	L. interrogans
		24420202563	2024-06-27	Harz	11.1433	51.6414	male	subadult	positive	28	33	31	L. interrogans
		24420209955	2024-07-12	Burgenlandkreis	11.9875	51.0767	male	subadult	positive	25	34	32	L. borgpetersenii
		24420214359	2024-07-17	Salzlandkreis	11.7172	51.895	male	subadult	positive	29	39	37	L. interrogans
		24420215610	2024-07-17	Saalekreis	11.9531	51.5964	female	subadult	positive	25	35	33	L. interrogans
		24420222971	2024-07-29	Harz	10.9808	51.6444	male	subadult	positive	27	36	35	L. interrogans
		24420251205	2024-09-06	Saalekreis	11.9531	51.5964	male	adult	positive	33	41	39	not evaluable
		24420256283	2024-09-13	Harz	11.2931	51.7092	male	subadult	positive	24	35	34	L. interrogans
		24420257381	2024-09-15	Harz	11.1433	51.6414	female	adult	positive	26	34	33	L. interrogans
		24420262742	2024-09-19	Saalekreis	11.9531	51.5964	not recorded	not recorded	positive	22	32	31	L. borgpetersenii
		24420267261	2024-09-19	Altmarkkreis Salzwedel	11.3725	52.7183	male	adult	positive	25	36	35	L. borgpetersenii
		24420272731	2024-09-28	Salzlandkreis	11.3778	51.7958	male	subadult	positive	25	34	33	L. interrogans
		24420280070	2024-10-10	Salzlandkreis	11.5408	51.8767	male	young	positive	26	33	32	L. interrogans
		24420280624	2024-10-09	Dessau-Roßlau	12.2842	51.8439	male	subadult	positive	22	37	36	L. kirschneri
		24420281888	2024-10-05	Altmarkkreis Salzwedel	11.5022	52.755	female	young	positive	26	35	34	L. kirschneri
		24420283177	2024-10-14	Stendal	11.7686	52.6264	male	adult	positive	25	34	33	L. interrogans
		24420285348	2024-10-16	Halle (Saale)	11.9206	51.4732	female	adult	positive	28	37	36	L. interrogans
		24420286739	2024-10-20	Stendal	11.8878	52.5408	male	subadult	positive	24	40	35	L. borgpetersenii
		24420287378	2024-10-20	Salzlandkreis	11.7394	51.7919	female	subadult	positive	25	34	33	L. interrogans
		24420291953	2024-10-23	Burgenlandkreis	11.8536	51.1806	female	subadult	positive	26	36	35	L. interrogans
		24420295745	2024-10-24	Harz	11.0372	51.6883	male	subadult	positive	27	34	33	L. interrogans
		24420296039	2024-10-28	Stendal	12.0383	52.6156	male	young	positive	26	35	34	not evaluable
		24420298763	2024-10-28	Burgenlandkreis	12.0769	51.0042	male	subadult	positive	25	37	36	L. borgpetersenii
		24420304069	2024-10-26	Wittenberg	12.9219	51.6603	male	subadult	positive	25	35	33	L. borgpetersenii
		24420348720	2024-12-04	Stendal	11.9275	52.7544	female	young	positive	30	37	35	not wvaluable
	intermediate	24420071283	2024-03-02	Burgenlandkreis	12.0742	51.1139	male	adult	positive	no ct	no ct	33	L. fainei
		24420103154	2024-03-27	Wittenberg	12.375	51.8872	male	subadult	positive	no ct	no ct	31	L. fainei
		24420104241	2024-03-31	Burgenlandkreis	12.1172	51.1922	male	subadult	positive	no ct	no ct	40	L. fainei
		24420202574	2024-07-01	Burgenlandkreis	11.6769	51.1406	male	subadult	positive	no ct	no ct	32	L. fainei
		24420219350	2024-07-23	Wittenberg	12.375	51.8872	male	subadult	positive	no ct	no ct	43	not evaluable
		24420253009	2024-07-24	Harz	10.9808	51.6444	male	adult	positive	no ct	no ct	39	L. fainei
		24420288331	2024-10-20	Harz	11.1178	51.6083	male	subadult	positive	no ct	no ct	37	L. fainei
		24420304058	2024-11-04	Mansfeld-Südharz	11.1411	51.4194	male	subadult	positive	no ct	no ct	34	L. fainei
	Table S3: Wild boar kidneys tested positive for pathogenic or intermediate Leptospira DNA with Ct values from the performed real-time PCR and geographical coordinates of the location where each animal was hunted
