# Supplementary material for: Wild Boar (Sus scrofa) as Reservoir of Pathogenic and Intermediate Leptospira
Source: Animals (Basel). 2026 Mar 27;16(7):1025. doi: 10.3390/ani16071025 (PMC13072220; doi:10.3390/ani16071025)
Supplement: Supplementary file 1 [file animals-16-01025-s001.zip › Table S4.xlsx]

## Sheet: Table S4
		ID	Hunting Date	County	Easting	Weasting	sex	age	result	Ct-Value LipL32	Ct-Value Int VIC	Ct-Value Int FAM
		24420004372	2024-01-02	Altmarkkreis Salzwedel	11.3931	52.8289	female	subadult	negative	no Ct	no Ct	no Ct
		24420004373	2024-01-02	Altmarkkreis Salzwedel	11.3931	52.8289	female	subadult	negative	no Ct	no Ct	no Ct
		24420013911	2024-01-14	Jerichower Land	12.2644	52.3433	female	young	negative	no Ct	no Ct	no Ct
		24420017211	2024-01-14	Salzlandkreis	11.5453	51.7003	male	subadult	negative	no Ct	no Ct	no Ct
		24420020543	2024-01-15	Jerichower Land	12.1536	52.4086	female	young	negative	no Ct	no Ct	no Ct
		24420017208	2024-01-16	Stendal	11.7428	52.5078	female	young	negative	no Ct	no Ct	no Ct
		24420019075	2024-01-18	Jerichower Land	12.1536	52.4086	male	adult	negative	no Ct	no Ct	no Ct
		24420021304	2024-01-19	Stendal	11.7428	52.5078	not recorded	young	negative	no Ct	no Ct	no Ct
		24410021864	2024-01-20	Wittenberg	12.7456	51.9608	not recorded	not recorded	negative	no Ct	no Ct	no Ct
		24420021661	2024-01-21	Jerichower Land	12.2644	52.3433	male	young	negative	no Ct	no Ct	no Ct
		24420024963	2024-01-23	Stendal	11.9275	52.7544	male	subadult	negative	no Ct	no Ct	no Ct
		24420032987	2024-01-25	Mansfeld-Südharz	11.3533	51.5672	female	subadult	negative	no Ct	no Ct	no Ct
		24420028633	2024-01-26	Stendal	12.0383	52.6156	female	young	negative	no Ct	no Ct	no Ct
		24420029547	2024-01-27	Stendal	12.0639	52.6678	male	subadult	negative	no Ct	no Ct	no Ct
		24420032996	2024-01-28	Burgenlandkreis	11.5658	51.2408	male	young	negative	no Ct	no Ct	no Ct
		24420031588	2024-01-29	Saalekreis	11.9828	51.3933	male	subadult	negative	no Ct	no Ct	no Ct
		24420035672	2024-01-29	Burgenlandkreis	12.1186	51.0308	female	adult	negative	no Ct	no Ct	no Ct
		24420036486	2024-01-29	Mansfeld-Südharz	11.0778	51.4614	female	subadult	negative	no Ct	no Ct	no Ct
		24420032992	2024-01-30	Harz	10.7442	52.0353	male	adult	negative	no Ct	no Ct	no Ct
		24420032994	2024-01-30	Harz	10.7442	52.0353	female	young	negative	no Ct	no Ct	no Ct
		24420033144	2024-01-30	Stendal	12.0383	52.6156	male	young	negative	no Ct	no Ct	no Ct
		24420035674	2024-01-30	Burgenlandkreis	12.12	51.0081	female	subadult	negative	no Ct	no Ct	no Ct
		24420035676	2024-01-30	Mansfeld-Südharz	11.0778	51.4614	male	young	negative	no Ct	no Ct	no Ct
		24420035700	2024-01-30	Stendal	11.5994	52.6714	female	young	negative	no Ct	no Ct	no Ct
		24420035694	2024-01-31	Stendal	12.035	52.5828	male	subadult	negative	no Ct	no Ct	no Ct
		24420039041	2024-01-31	Mansfeld-Südharz	11.3039	51.5894	male	adult	negative	no Ct	no Ct	no Ct
		24420039071	2024-01-31	Mansfeld-Südharz	11.2753	51.5742	female	young	negative	no Ct	no Ct	no Ct
		24420039072	2024-01-31	Mansfeld-Südharz	11.2753	51.5742	female	young	negative	no Ct	no Ct	no Ct
		24420036482	2024-02-02	Stendal	11.9275	52.7544	male	young	negative	no Ct	no Ct	no Ct
		24420038818	2024-02-03	Stendal	12.0383	52.6156	female	young	negative	no Ct	no Ct	no Ct
		24420038820	2024-02-03	Stendal	12.0383	52.6156	male	young	negative	no Ct	no Ct	no Ct
		24420039074	2024-02-03	Salzlandkreis	11.3608	51.8372	female	subadult	negative	no Ct	no Ct	no Ct
		24420038816	2024-02-04	Stendal	12.035	52.5828	male	young	negative	no Ct	no Ct	no Ct
		24420040181	2024-02-05	Burgenlandkreis	12.1186	51.0308	male	subadult	negative	no Ct	no Ct	no Ct
		24420041319	2024-02-05	Salzlandkreis	11.3608	51.8372	female	young	negative	no Ct	no Ct	no Ct
		24420041908	2024-02-05	Stendal	12.0383	52.6156	male	young	negative	no Ct	no Ct	no Ct
		24420041321	2024-02-06	Stendal	12.0383	52.6156	male	young	negative	no Ct	no Ct	no Ct
		24420041910	2024-02-07	Stendal	12.0383	52.6156	male	young	negative	no Ct	no Ct	no Ct
		24420043730	2024-02-07	Burgenlandkreis	11.6547	51.2431	male	adult	negative	no Ct	no Ct	no Ct
		24420043741	2024-02-07	Burgenlandkreis	12.1944	50.9764	female	subadult	negative	no Ct	no Ct	no Ct
		24420043726	2024-02-08	Salzlandkreis	11.3608	51.8372	female	subadult	negative	no Ct	no Ct	no Ct
		24420043728	2024-02-08	Burgenlandkreis	11.9664	51.2006	female	subadult	negative	no Ct	no Ct	no Ct
		24420043735	2024-02-08	Burgenlandkreis	12.1172	51.1922	male	subadult	negative	no Ct	no Ct	no Ct
		24420045802	2024-02-09	Harz	11.1336	51.7108	male	young	negative	no Ct	no Ct	no Ct
		24420045803	2024-02-09	Harz	11.1336	51.7108	female	young	negative	no Ct	no Ct	no Ct
		24420045804	2024-02-09	Harz	11.1336	51.7108	male	subadult	negative	no Ct	no Ct	no Ct
		24420045816	2024-02-09	Stendal	12.0383	52.6156	female	young	negative	no Ct	no Ct	no Ct
		24420045821	2024-02-09	Burgenlandkreis	12.0769	51.0042	male	subadult	negative	no Ct	no Ct	no Ct
		24420045823	2024-02-09	Burgenlandkreis	12.1186	51.0308	male	adult	negative	no Ct	no Ct	no Ct
		24420045814	2024-02-10	Harz	11.0419	51.7519	male	young	negative	no Ct	no Ct	no Ct
		24420047046	2024-02-10	Wittenberg	12.8878	51.6997	female	young	negative	no Ct	no Ct	no Ct
		24420045827	2024-02-12	Burgenlandkreis	11.6406	51.2464	female	subadult	negative	no Ct	no Ct	no Ct
		24420047084	2024-02-12	Harz	11.1433	51.6414	female	young	negative	no Ct	no Ct	no Ct
		24420051471	2024-02-12	Harz	11.1336	51.7108	male	subadult	negative	no Ct	no Ct	no Ct
		24420047081	2024-02-13	Stendal	12.0383	52.6156	female	young	negative	no Ct	no Ct	no Ct
		24420049421	2024-02-13	Saalekreis	11.94	51.4189	male	subadult	negative	no Ct	no Ct	no Ct
		24420049423	2024-02-13	Burgenlandkreis	12.1944	50.9764	female	subadult	negative	no Ct	no Ct	no Ct
		24420061063	2024-02-13	Burgenlandkreis	11.7531	51.1417	male	subadult	negative	no Ct	no Ct	no Ct
		24420047036	2024-02-14	Mansfeld-Südharz	11.2753	51.5742	female	subadult	negative	no Ct	no Ct	no Ct
		24420047062	2024-02-14	Mansfeld-Südharz	11.0778	51.4614	female	subadult	negative	no Ct	no Ct	no Ct
		24420047063	2024-02-14	Mansfeld-Südharz	11.0778	51.4614	male	subadult	negative	no Ct	no Ct	no Ct
		24420049466	2024-02-15	Stendal	11.9275	52.7544	male	young	negative	no Ct	no Ct	no Ct
		24420050378	2024-02-15	Mansfeld-Südharz	11.3833	51.4044	female	subadult	negative	no Ct	no Ct	no Ct
		24420053243	2024-02-15	Burgenlandkreis	11.9875	51.0767	female	young	negative	no Ct	no Ct	no Ct
		24420053244	2024-02-15	Burgenlandkreis	11.9875	51.0767	male	young	negative	no Ct	no Ct	no Ct
		24420050387	2024-02-16	Stendal	12.0383	52.6156	male	young	negative	no Ct	no Ct	no Ct
		24420052866	2024-02-16	Harz	11.1433	51.6414	male	young	negative	no Ct	no Ct	no Ct
		24420052867	2024-02-16	Harz	11.1433	51.6414	female	subadult	negative	no Ct	no Ct	no Ct
		24420052868	2024-02-16	Harz	11.1433	51.6414	male	adult	negative	no Ct	no Ct	no Ct
		24420052869	2024-02-16	Harz	11.1433	51.6414	male	young	negative	no Ct	no Ct	no Ct
		24420056902	2024-02-16	Burgenlandkreis	12.1186	50.9758	male	subadult	negative	no Ct	no Ct	no Ct
		24420051469	2024-02-17	Saalekreis	11.94	51.4189	male	subadult	negative	no Ct	no Ct	no Ct
		24420051473	2024-02-17	Jerichower Land	12.2644	52.3433	female	young	negative	no Ct	no Ct	no Ct
		24420052976	2024-02-17	Harz	11.1336	51.7108	male	subadult	negative	no Ct	no Ct	no Ct
		24420052977	2024-02-17	Harz	11.1336	51.7108	female	subadult	negative	no Ct	no Ct	no Ct
		24420053218	2024-02-17	Harz	11.0372	51.6883	female	young	negative	no Ct	no Ct	no Ct
		24420053234	2024-02-18	Burgenlandkreis	12.0292	51.0411	male	adult	negative	no Ct	no Ct	no Ct
		24420055569	2024-02-18	Saalekreis	11.9028	51.6361	female	subadult	negative	no Ct	no Ct	no Ct
		24420053230	2024-02-19	Anhalt-Bitterfeld	12.2672	51.6283	male	adult	negative	no Ct	no Ct	no Ct
		24420055562	2024-02-19	Dessau-Roßlau	12.2878	51.8264	male	young	negative	no Ct	no Ct	no Ct
		24420056874	2024-02-19	Harz	10.9808	51.6444	male	young	negative	no Ct	no Ct	no Ct
		24420056879	2024-02-19	Harz	11.1336	51.7108	male	young	negative	no Ct	no Ct	no Ct
		24420056880	2024-02-19	Harz	11.1336	51.7108	male	subadult	negative	no Ct	no Ct	no Ct
		24420056900	2024-02-19	Saalekreis	11.9028	51.6361	male	young	negative	no Ct	no Ct	no Ct
		24410053231	2024-02-20	Stendal	11.5497	52.9581	male	young	negative	no Ct	no Ct	no Ct
		24420053223	2024-02-20	Mansfeld-Südharz	11.0778	51.4614	male	subadult	negative	no Ct	no Ct	no Ct
		24420055543	2024-02-20	Burgenlandkreis	11.8683	51.1589	male	subadult	negative	no Ct	no Ct	no Ct
		24420056887	2024-02-20	Harz	11.0419	51.7519	male	subadult	negative	no Ct	no Ct	no Ct
		24420056895	2024-02-20	Burgenlandkreis	12.1236	51.0911	male	young	negative	no Ct	no Ct	no Ct
		24420056898	2024-02-20	Halle (Saale)	11.9726	51.4295	male	subadult	negative	no Ct	no Ct	no Ct
		24420058546	2024-02-20	Mansfeld-Südharz	11.4642	51.6375	female	young	negative	no Ct	no Ct	no Ct
		24420058551	2024-02-20	Burgenlandkreis	12.0814	51.0897	male	young	negative	no Ct	no Ct	no Ct
		24420058511	2024-02-21	Mansfeld-Südharz	11.2753	51.5742	female	subadult	negative	no Ct	no Ct	no Ct
		24420056889	2024-02-22	Mansfeld-Südharz	11.0778	51.4614	male	subadult	negative	no Ct	no Ct	no Ct
		24420057120	2024-02-22	Stendal	12.0383	52.6156	male	young	negative	no Ct	no Ct	no Ct
		24420058548	2024-02-22	Burgenlandkreis	12.0925	51.1428	female	subadult	negative	no Ct	no Ct	no Ct
		24420058559	2024-02-22	Stendal	11.7428	52.5078	male	young	negative	no Ct	no Ct	no Ct
		24420060239	2024-02-23	Mansfeld-Südharz	11.7475	51.4594	female	adult	negative	no Ct	no Ct	no Ct
		24420060245	2024-02-23	Wittenberg	12.645	51.8686	male	adult	negative	no Ct	no Ct	no Ct
		24420060250	2024-02-23	Dessau-Roßlau	12.2	51.8947	male	adult	negative	no Ct	no Ct	no Ct
		24420060252	2024-02-23	Harz	10.7442	52.0353	male	young	negative	no Ct	no Ct	no Ct
		24420061009	2024-02-23	Burgenlandkreis	12.1944	51.1114	female	young	negative	no Ct	no Ct	no Ct
		24420061065	2024-02-23	Burgenlandkreis	11.4872	51.2658	male	subadult	negative	no Ct	no Ct	no Ct
		24420061084	2024-02-23	Dessau-Roßlau	12.3139	51.7681	male	young	negative	no Ct	no Ct	no Ct
		24420071281	2024-02-23	Burgenlandkreis	12.1172	51.1922	male	subadult	negative	no Ct	no Ct	no Ct
		24420060247	2024-02-24	Saalekreis	11.9828	51.3933	female	subadult	negative	no Ct	no Ct	no Ct
		24420060282	2024-02-24	Stendal	12.0639	52.6678	female	young	negative	no Ct	no Ct	no Ct
		24420060990	2024-02-24	Harz	11.1433	51.6414	female	subadult	negative	no Ct	no Ct	no Ct
		24420060998	2024-02-24	Harz	11.1336	51.7108	female	adult	negative	no Ct	no Ct	no Ct
		24420060999	2024-02-24	Harz	11.1336	51.7108	male	young	negative	no Ct	no Ct	no Ct
		24420061000	2024-02-24	Harz	11.1336	51.7108	male	subadult	negative	no Ct	no Ct	no Ct
		24420061033	2024-02-24	Burgenlandkreis	12.0925	51.1428	male	young	negative	no Ct	no Ct	no Ct
		24420061046	2024-02-24	Burgenlandkreis	11.4556	51.1997	male	subadult	negative	no Ct	no Ct	no Ct
		24420061049	2024-02-24	Burgenlandkreis	12.2153	51.1264	female	young	negative	no Ct	no Ct	no Ct
		24420061050	2024-02-24	Burgenlandkreis	12.2153	51.1264	male	young	negative	no Ct	no Ct	no Ct
		24420061054	2024-02-24	Burgenlandkreis	12.2153	51.1264	female	young	negative	no Ct	no Ct	no Ct
		24420061080	2024-02-24	Burgenlandkreis	12.1764	51.2472	male	subadult	negative	no Ct	no Ct	no Ct
		24420061082	2024-02-24	Dessau-Roßlau	12.3139	51.7681	male	adult	negative	no Ct	no Ct	no Ct
		24420060172	2024-02-25	Harz	10.7442	52.0353	female	young	negative	no Ct	no Ct	no Ct
		24420061078	2024-02-25	Burgenlandkreis	11.7192	51.0794	female	young	negative	no Ct	no Ct	no Ct
		24420062217	2024-02-25	Wittenberg	13.0406	51.7322	not recorded	young	negative	no Ct	no Ct	no Ct
		24420069256	2024-02-25	Wittenberg	13.1272	51.7539	male	young	negative	no Ct	no Ct	no Ct
		24420061002	2024-02-26	Mansfeld-Südharz	11.0778	51.4614	male	subadult	negative	no Ct	no Ct	no Ct
		24420061087	2024-02-26	Dessau-Roßlau	12.1722	51.8514	male	young	negative	no Ct	no Ct	no Ct
		24420061089	2024-02-26	Stendal	11.7428	52.5078	female	subadult	negative	no Ct	no Ct	no Ct
		24420062214	2024-02-26	Wittenberg	12.375	51.8872	female	subadult	negative	no Ct	no Ct	no Ct
		24420062215	2024-02-26	Wittenberg	12.375	51.8872	female	subadult	negative	no Ct	no Ct	no Ct
		24420062223	2024-02-26	Burgenlandkreis	12.0742	51.1139	female	subadult	negative	no Ct	no Ct	no Ct
		24420069244	2024-02-26	Mansfeld-Südharz	11.3039	51.5894	female	adult	negative	no Ct	no Ct	no Ct
		24420062219	2024-02-27	Burgenlandkreis	11.7356	51.1044	male	young	negative	no Ct	no Ct	no Ct
		24420069250	2024-02-27	Wittenberg	12.3842	51.9275	male	subadult	negative	no Ct	no Ct	no Ct
		24420069262	2024-02-27	Jerichower Land	11.9372	52.2833	female	subadult	negative	no Ct	no Ct	no Ct
		24420068052	2024-02-28	Stendal	12.035	52.5828	male	subadult	negative	no Ct	no Ct	no Ct
		24420068053	2024-02-28	Jerichower Land	12.2797	52.4644	male	young	negative	no Ct	no Ct	no Ct
		24420071181	2024-02-28	Mansfeld-Südharz	11.4642	51.6375	not recorded	not recorded	negative	no Ct	no Ct	no Ct
		24420071276	2024-02-28	Burgenlandkreis	11.9875	51.0767	female	young	negative	no Ct	no Ct	no Ct
		24420075042	2024-02-28	Harz	11.1336	51.7108	male	subadult	negative	no Ct	no Ct	no Ct
		24420075043	2024-02-28	Harz	11.1336	51.7108	female	young	negative	no Ct	no Ct	no Ct
		24420075044	2024-02-28	Harz	11.1336	51.7108	male	adult	negative	no Ct	no Ct	no Ct
		24420069246	2024-02-29	Saalekreis	11.9828	51.3933	female	subadult	negative	no Ct	no Ct	no Ct
		24420069249	2024-02-29	Burgenlandkreis	12.1944	50.9764	male	subadult	negative	no Ct	no Ct	no Ct
		24420069252	2024-02-29	Burgenlandkreis	12.0742	51.1139	male	subadult	negative	no Ct	no Ct	no Ct
		24420071093	2024-02-29	Jerichower Land	12.1536	52.4086	female	adult	negative	no Ct	no Ct	no Ct
		24420071273	2024-02-29	Burgenlandkreis	12.1186	51.0308	female	adult	negative	no Ct	no Ct	no Ct
		24420075021	2024-02-29	Harz	11.1433	51.6414	female	young	negative	no Ct	no Ct	no Ct
		24420075022	2024-02-29	Harz	11.1433	51.6414	female	adult	negative	no Ct	no Ct	no Ct
		24420075023	2024-02-29	Harz	11.1433	51.6414	female	adult	negative	no Ct	no Ct	no Ct
		24420075024	2024-02-29	Harz	11.1433	51.6414	male	subadult	negative	no Ct	no Ct	no Ct
		24420075025	2024-02-29	Harz	11.1433	51.6414	female	subadult	negative	no Ct	no Ct	no Ct
		24420075026	2024-02-29	Harz	11.1433	51.6414	male	young	negative	no Ct	no Ct	no Ct
		24420075027	2024-02-29	Harz	11.1433	51.6414	female	young	negative	no Ct	no Ct	no Ct
		24420069254	2024-03-01	Stendal	12.0383	52.6156	male	subadult	negative	no Ct	no Ct	no Ct
		24420073062	2024-03-01	Burgenlandkreis	11.9875	51.0767	female	young	negative	no Ct	no Ct	no Ct
		24420075036	2024-03-01	Harz	10.9808	51.6444	female	subadult	negative	no Ct	no Ct	no Ct
		24420075037	2024-03-01	Harz	10.9808	51.6444	male	subadult	negative	no Ct	no Ct	no Ct
		24420075038	2024-03-01	Harz	10.9808	51.6444	male	young	negative	no Ct	no Ct	no Ct
		24420077046	2024-03-01	Saalekreis	11.9028	51.6361	male	adult	negative	no Ct	no Ct	no Ct
		24420071283	2024-03-02	Burgenlandkreis	12.0742	51.1139	male	adult	negative	no Ct	no Ct	no Ct
		24420072578	2024-03-02	Burgenlandkreis	11.4872	51.2658	male	subadult	negative	no Ct	no Ct	no Ct
		24420072776	2024-03-02	Wittenberg	12.3842	51.9275	male	subadult	negative	no Ct	no Ct	no Ct
		24420078042	2024-03-02	Burgenlandkreis	12.1186	50.9758	female	subadult	negative	no Ct	no Ct	no Ct
		24420071098	2024-03-03	Mansfeld-Südharz	11.3953	51.4739	male	young	negative	no Ct	no Ct	no Ct
		24420071100	2024-03-03	Mansfeld-Südharz	11.4444	51.4997	female	young	negative	no Ct	no Ct	no Ct
		24420072758	2024-03-03	Burgenlandkreis	12.1186	51.0308	male	adult	negative	no Ct	no Ct	no Ct
		24420075007	2024-03-03	Jerichower Land	11.8353	52.3225	male	subadult	negative	no Ct	no Ct	no Ct
		24420075011	2024-03-03	Wittenberg	13.0775	51.7664	female	young	negative	no Ct	no Ct	no Ct
		24420075013	2024-03-03	Wittenberg	12.645	51.8686	male	subadult	negative	no Ct	no Ct	no Ct
		24420071096	2024-03-04	Salzlandkreis	11.7247	51.6844	female	adult	negative	no Ct	no Ct	no Ct
		24420072572	2024-03-04	Mansfeld-Südharz	11.7475	51.4594	male	adult	negative	no Ct	no Ct	no Ct
		24420072580	2024-03-04	Burgenlandkreis	11.6406	51.2464	female	young	negative	no Ct	no Ct	no Ct
		24420072778	2024-03-04	Anhalt-Bitterfeld	12.2672	51.6283	male	subadult	negative	no Ct	no Ct	no Ct
		24420075009	2024-03-04	Wittenberg	12.645	51.8686	male	young	negative	no Ct	no Ct	no Ct
		24420078045	2024-03-04	Wittenberg	13.1272	51.7539	not recorded	not recorded	negative	no Ct	no Ct	no Ct
		24420078188	2024-03-04	Wittenberg	13.1272	51.7539	not recorded	not recorded	negative	no Ct	no Ct	no Ct
		24420072775	2024-03-05	Dessau-Roßlau	12.2842	51.8439	female	subadult	negative	no Ct	no Ct	no Ct
		24420073488	2024-03-05	Stendal	11.8878	52.5408	male	young	negative	no Ct	no Ct	no Ct
		24420073489	2024-03-05	Stendal	11.8878	52.5408	male	young	negative	no Ct	no Ct	no Ct
		24420077299	2024-03-05	Burgenlandkreis	12.0925	51.1428	male	young	negative	no Ct	no Ct	no Ct
		24420080818	2024-03-05	Harz	11.1336	51.7108	male	young	negative	no Ct	no Ct	no Ct
		24420077038	2024-03-06	Saalekreis	11.9828	51.3933	female	subadult	negative	no Ct	no Ct	no Ct
		24420077048	2024-03-06	Burgenlandkreis	12.0625	51.095	female	subadult	negative	no Ct	no Ct	no Ct
		24420078039	2024-03-06	Saalekreis	11.8611	51.6228	female	subadult	negative	no Ct	no Ct	no Ct
		24420080816	2024-03-06	Harz	11.0419	51.7519	female	young	negative	no Ct	no Ct	no Ct
		24420080835	2024-03-06	Stendal	12.0383	52.6156	male	young	negative	no Ct	no Ct	no Ct
		24420077300	2024-03-07	Jerichower Land	12.1536	52.4086	male	young	negative	no Ct	no Ct	no Ct
		24420080829	2024-03-07	Anhalt-Bitterfeld	12.2003	51.7394	not recorded	not recorded	negative	no Ct	no Ct	no Ct
		24420080778	2024-03-08	Burgenlandkreis	12.0742	51.1139	male	young	negative	no Ct	no Ct	no Ct
		24420080809	2024-03-08	Burgenlandkreis	11.7192	51.0794	male	young	negative	no Ct	no Ct	no Ct
		24420080813	2024-03-09	Burgenlandkreis	11.7758	51.1817	female	subadult	negative	no Ct	no Ct	no Ct
		24420080820	2024-03-09	Harz	10.9808	51.6444	male	subadult	negative	no Ct	no Ct	no Ct
		24420080824	2024-03-09	Harz	11.1433	51.6414	male	young	negative	no Ct	no Ct	no Ct
		24420080825	2024-03-09	Harz	11.1433	51.6414	male	young	negative	no Ct	no Ct	no Ct
		24420080831	2024-03-09	Burgenlandkreis	11.8822	51.2369	female	subadult	negative	no Ct	no Ct	no Ct
		24420080833	2024-03-09	Burgenlandkreis	12.1236	51.0911	male	young	negative	no Ct	no Ct	no Ct
		24420080837	2024-03-09	Anhalt-Bitterfeld	12.2672	51.6283	female	subadult	negative	no Ct	no Ct	no Ct
		24420080839	2024-03-09	Burgenlandkreis	12.2153	51.1264	female	young	negative	no Ct	no Ct	no Ct
		24420080845	2024-03-09	Burgenlandkreis	12.2153	51.1264	female	young	negative	no Ct	no Ct	no Ct
		24420087033	2024-03-09	Wittenberg	13.1272	51.7539	male	young	negative	no Ct	no Ct	no Ct
		24420078868	2024-03-10	Mansfeld-Südharz	11.0778	51.4614	female	young	negative	no Ct	no Ct	no Ct
		24420081036	2024-03-10	Altmarkkreis Salzwedel	11.32	52.4683	female	young	negative	no Ct	no Ct	no Ct
		24420084788	2024-03-10	Burgenlandkreis	12.2153	51.1264	male	young	negative	no Ct	no Ct	no Ct
		24420080814	2024-03-11	Wittenberg	12.375	51.8872	not recorded	subadult	negative	no Ct	no Ct	no Ct
		24420084667	2024-03-11	Saalekreis	11.9028	51.6361	male	subadult	negative	no Ct	no Ct	no Ct
		24420086813	2024-03-11	Wittenberg	13.1272	51.7539	female	young	negative	no Ct	no Ct	no Ct
		24420087697	2024-03-11	Burgenlandkreis	11.7531	51.1417	male	subadult	negative	no Ct	no Ct	no Ct
		24420080827	2024-03-12	Mansfeld-Südharz	11.0778	51.4614	female	subadult	negative	no Ct	no Ct	no Ct
		24420082178	2024-03-12	Mansfeld-Südharz	10.9811	51.4983	female	subadult	negative	no Ct	no Ct	no Ct
		24420082179	2024-03-12	Mansfeld-Südharz	10.9811	51.4983	male	subadult	negative	no Ct	no Ct	no Ct
		24420084790	2024-03-12	Burgenlandkreis	12.025	51.1194	female	young	negative	no Ct	no Ct	no Ct
		24420084807	2024-03-12	Burgenlandkreis	11.4872	51.2658	male	young	negative	no Ct	no Ct	no Ct
		24420082182	2024-03-13	Mansfeld-Südharz	11.0778	51.4614	male	subadult	negative	no Ct	no Ct	no Ct
		24420086811	2024-03-13	Burgenlandkreis	12.0925	51.1428	male	subadult	negative	no Ct	no Ct	no Ct
		24420087665	2024-03-13	Burgenlandkreis	12.1944	50.9764	female	subadult	negative	no Ct	no Ct	no Ct
		24420090768	2024-03-13	Burgenlandkreis	12.1186	50.9758	female	adult	negative	no Ct	no Ct	no Ct
		24420086498	2024-03-14	Mansfeld-Südharz	11.2078	51.4603	not recorded	not recorded	negative	no Ct	no Ct	no Ct
		24420087030	2024-03-14	Burgenlandkreis	11.8569	51.1183	male	adult	negative	no Ct	no Ct	no Ct
		24420087037	2024-03-14	Wittenberg	13.1272	51.7539	female	young	negative	no Ct	no Ct	no Ct
		24420088519	2024-03-14	Saalekreis	11.5672	51.4289	female	adult	negative	no Ct	no Ct	no Ct
		24420087040	2024-03-15	Mansfeld-Südharz	11.0778	51.4614	not recorded	not recorded	negative	no Ct	no Ct	no Ct
		24420088447	2024-03-15	Wittenberg	12.6369	51.8208	male	young	negative	no Ct	no Ct	no Ct
		24420088448	2024-03-15	Jerichower Land	11.9372	52.2833	male	young	negative	no Ct	no Ct	no Ct
		24420090377	2024-03-15	Altmarkkreis Salzwedel	11.0606	52.7325	male	young	negative	no Ct	no Ct	no Ct
		24420090379	2024-03-15	Altmarkkreis Salzwedel	11.1142	52.7764	male	young	negative	no Ct	no Ct	no Ct
		24420090384	2024-03-15	Harz	11.1433	51.6414	female	young	negative	no Ct	no Ct	no Ct
		24420090385	2024-03-15	Harz	11.1433	51.6414	female	young	negative	no Ct	no Ct	no Ct
		24420090388	2024-03-15	Harz	10.9808	51.6444	male	young	negative	no Ct	no Ct	no Ct
		24420090389	2024-03-15	Harz	10.9808	51.6444	female	young	negative	no Ct	no Ct	no Ct
		24420090397	2024-03-15	Harz	11.0372	51.6883	female	young	negative	no Ct	no Ct	no Ct
		24420090525	2024-03-15	Burgenlandkreis	12.2153	51.1264	female	young	negative	no Ct	no Ct	no Ct
		24420090591	2024-03-15	Altmarkkreis Salzwedel	11.4383	52.7678	female	adult	negative	no Ct	no Ct	no Ct
		24420090788	2024-03-15	Burgenlandkreis	11.9439	51.2161	male	young	negative	no Ct	no Ct	no Ct
		24420090957	2024-03-15	Altmarkkreis Salzwedel	11.2997	52.6069	male	subadult	negative	no Ct	no Ct	no Ct
		24420092464	2024-03-15	Burgenlandkreis	12.1944	50.9764	male	adult	negative	no Ct	no Ct	no Ct
		24420087839	2024-03-16	Stendal	11.6383	52.5433	male	subadult	negative	no Ct	no Ct	no Ct
		24420088450	2024-03-16	Jerichower Land	12.1536	52.4086	female	young	negative	no Ct	no Ct	no Ct
		24420090753	2024-03-16	Stendal	12.035	52.5828	female	young	negative	no Ct	no Ct	no Ct
		24420090779	2024-03-16	Burgenlandkreis	12.1172	51.1922	male	young	negative	no Ct	no Ct	no Ct
		24420096031	2024-03-16	Wittenberg	13.0717	51.8272	not recorded	young	negative	no Ct	no Ct	no Ct
		24420090593	2024-03-17	Altmarkkreis Salzwedel	11.3725	52.7183	female	young	negative	no Ct	no Ct	no Ct
		24420090756	2024-03-17	Harz	10.7442	52.0353	male	young	negative	no Ct	no Ct	no Ct
		24420090784	2024-03-17	Burgenlandkreis	12.0925	51.1428	male	subadult	negative	no Ct	no Ct	no Ct
		24420090955	2024-03-17	Altmarkkreis Salzwedel	11.3389	52.4439	female	adult	negative	no Ct	no Ct	no Ct
		24420094509	2024-03-17	Burgenlandkreis	12.1719	51.0903	female	adult	negative	no Ct	no Ct	no Ct
		24420088467	2024-03-18	Mansfeld-Südharz	11.0778	51.4614	female	subadult	negative	no Ct	no Ct	no Ct
		24420090395	2024-03-18	Harz	11.1336	51.7108	male	young	negative	no Ct	no Ct	no Ct
		24420092456	2024-03-18	Jerichower Land	12.1536	52.4086	female	young	negative	no Ct	no Ct	no Ct
		24420094055	2024-03-18	Harz	11.0372	51.6883	male	subadult	negative	no Ct	no Ct	no Ct
		24420090945	2024-03-19	Stendal	11.5994	52.6714	male	young	negative	no Ct	no Ct	no Ct
		24420092466	2024-03-19	Salzlandkreis	11.3608	51.8372	female	young	negative	no Ct	no Ct	no Ct
		24420094058	2024-03-19	Harz	11.1433	51.6414	male	young	negative	no Ct	no Ct	no Ct
		24420094333	2024-03-19	Halle (Saale)	11.9726	51.4295	male	adult	negative	no Ct	no Ct	no Ct
		24420094334	2024-03-19	Halle (Saale)	11.9726	51.4295	male	subadult	negative	no Ct	no Ct	no Ct
		24420094335	2024-03-19	Halle (Saale)	11.9726	51.4295	female	young	negative	no Ct	no Ct	no Ct
		24420094456	2024-03-19	Saalekreis	11.9747	51.5472	male	adult	negative	no Ct	no Ct	no Ct
		24420094458	2024-03-19	Halle (Saale)	11.9961	51.4306	female	young	negative	no Ct	no Ct	no Ct
		24420094462	2024-03-19	Altmarkkreis Salzwedel	11.4383	52.7678	female	young	negative	no Ct	no Ct	no Ct
		24420094511	2024-03-19	Burgenlandkreis	11.7686	51.2508	female	subadult	negative	no Ct	no Ct	no Ct
		24420096011	2024-03-19	Altmarkkreis Salzwedel	11.3378	52.5119	male	subadult	negative	no Ct	no Ct	no Ct
		24420096020	2024-03-19	Mansfeld-Südharz	11.3833	51.4044	male	adult	negative	no Ct	no Ct	no Ct
		24420096022	2024-03-19	Mansfeld-Südharz	11.3833	51.4044	male	adult	negative	no Ct	no Ct	no Ct
		24420094386	2024-03-20	Saalekreis	11.8069	51.5081	male	adult	negative	no Ct	no Ct	no Ct
		24420094506	2024-03-20	Burgenlandkreis	11.8683	51.1589	female	subadult	negative	no Ct	no Ct	no Ct
		24420096018	2024-03-20	Burgenlandkreis	12.12	51.0081	female	adult	negative	no Ct	no Ct	no Ct
		24420096024	2024-03-20	Mansfeld-Südharz	11.2078	51.4603	male	adult	negative	no Ct	no Ct	no Ct
		24420096028	2024-03-20	Altmarkkreis Salzwedel	11.0606	52.7325	female	young	negative	no Ct	no Ct	no Ct
		24420096737	2024-03-20	Saalekreis	12.1333	51.3119	male	young	negative	no Ct	no Ct	no Ct
		24420104645	2024-03-20	Altmarkkreis Salzwedel	11.1414	52.5069	male	adult	negative	no Ct	no Ct	no Ct
		24420096013	2024-03-21	Burgenlandkreis	11.8822	51.2369	male	adult	negative	no Ct	no Ct	no Ct
		24420096026	2024-03-21	Mansfeld-Südharz	10.9536	51.5736	male	adult	negative	no Ct	no Ct	no Ct
		24420098071	2024-03-21	Stendal	12.035	52.5828	male	young	negative	no Ct	no Ct	no Ct
		24420098073	2024-03-21	Stendal	12.035	52.5828	male	young	negative	no Ct	no Ct	no Ct
		24420098077	2024-03-21	Dessau-Roßlau	12.3139	51.7681	male	young	negative	no Ct	no Ct	no Ct
		24420096015	2024-03-22	Burgenlandkreis	11.9622	51.1819	female	subadult	negative	no Ct	no Ct	no Ct
		24420096600	2024-03-22	Börde	11.1714	52.0472	female	subadult	negative	no Ct	no Ct	no Ct
		24420098050	2024-03-22	Burgenlandkreis	12.2153	51.1264	female	young	negative	no Ct	no Ct	no Ct
		24420098063	2024-03-22	Mansfeld-Südharz	11.3914	51.5017	female	young	negative	no Ct	no Ct	no Ct
		24420098096	2024-03-22	Harz	11.1433	51.6414	female	young	negative	no Ct	no Ct	no Ct
		24420100116	2024-03-22	Wittenberg	12.645	51.8686	male	subadult	negative	no Ct	no Ct	no Ct
		24420100120	2024-03-22	Mansfeld-Südharz	11.0283	51.4694	male	young	negative	no Ct	no Ct	no Ct
		24420096151	2024-03-23	Stendal	11.7428	52.5078	male	young	negative	no Ct	no Ct	no Ct
		24420096695	2024-03-23	Salzlandkreis	11.7394	51.7919	male	young	negative	no Ct	no Ct	no Ct
		24420096809	2024-03-23	Mansfeld-Südharz	11.1411	51.4194	female	subadult	negative	no Ct	no Ct	no Ct
		24420096810	2024-03-23	Mansfeld-Südharz	11.1411	51.4194	female	subadult	negative	no Ct	no Ct	no Ct
		24420096815	2024-03-23	Wittenberg	12.645	51.8686	male	subadult	negative	no Ct	no Ct	no Ct
		24420098043	2024-03-23	Harz	10.7814	51.9847	male	subadult	negative	no Ct	no Ct	no Ct
		24420098052	2024-03-23	Burgenlandkreis	12.2153	51.1264	male	young	negative	no Ct	no Ct	no Ct
		24420098057	2024-03-23	Burgenlandkreis	11.7192	51.0794	male	subadult	negative	no Ct	no Ct	no Ct
		24420098061	2024-03-23	Burgenlandkreis	12.0925	51.1428	female	subadult	negative	no Ct	no Ct	no Ct
		24420098075	2024-03-23	Harz	10.7853	51.6861	male	young	negative	no Ct	no Ct	no Ct
		24420098092	2024-03-23	Harz	11.1433	51.6414	male	young	negative	no Ct	no Ct	no Ct
		24420098093	2024-03-23	Harz	11.1433	51.6414	male	subadult	negative	no Ct	no Ct	no Ct
		24420098094	2024-03-23	Harz	11.1433	51.6414	female	young	negative	no Ct	no Ct	no Ct
		24420098099	2024-03-23	Harz	10.9808	51.6444	female	young	negative	no Ct	no Ct	no Ct
		24420098100	2024-03-23	Harz	10.9808	51.6444	male	young	negative	no Ct	no Ct	no Ct
		24420099056	2024-03-23	Altmarkkreis Salzwedel	11.1489	52.8492	female	subadult	negative	no Ct	no Ct	no Ct
		24420100129	2024-03-23	Burgenlandkreis	12.1719	51.0903	male	young	negative	no Ct	no Ct	no Ct
		24420096214	2024-03-24	Altmarkkreis Salzwedel	11.1489	52.8492	male	young	negative	no Ct	no Ct	no Ct
		24420096735	2024-03-24	Mansfeld-Südharz	11.1411	51.4194	female	adult	negative	no Ct	no Ct	no Ct
		24420096816	2024-03-24	Mansfeld-Südharz	11.1411	51.4194	male	subadult	negative	no Ct	no Ct	no Ct
		24420096818	2024-03-24	Wittenberg	13.0256	51.7636	female	adult	negative	no Ct	no Ct	no Ct
		24420098055	2024-03-24	Burgenlandkreis	11.8822	51.2369	female	subadult	negative	no Ct	no Ct	no Ct
		24420098065	2024-03-24	Altmarkkreis Salzwedel	11.1142	52.7764	female	young	negative	no Ct	no Ct	no Ct
		24420099052	2024-03-24	Altmarkkreis Salzwedel	11.32	52.4683	female	young	negative	no Ct	no Ct	no Ct
		24420103295	2024-03-24	Saalekreis	11.9317	51.5781	female	subadult	negative	no Ct	no Ct	no Ct
		24420096596	2024-03-25	Jerichower Land	12.1219	52.5011	male	subadult	negative	no Ct	no Ct	no Ct
		24420099048	2024-03-25	Altmarkkreis Salzwedel	11.32	52.4683	male	subadult	negative	no Ct	no Ct	no Ct
		24420100124	2024-03-25	Wittenberg	12.3783	51.9781	female	young	negative	no Ct	no Ct	no Ct
		24420100132	2024-03-25	Harz	11.1336	51.7108	female	young	negative	no Ct	no Ct	no Ct
		24420100139	2024-03-25	Harz	11.1178	51.6083	male	young	negative	no Ct	no Ct	no Ct
		24420100140	2024-03-25	Harz	11.1178	51.6083	male	young	negative	no Ct	no Ct	no Ct
		24420100143	2024-03-25	Harz	11.1433	51.6414	female	young	negative	no Ct	no Ct	no Ct
		24420100144	2024-03-25	Harz	11.1433	51.6414	female	subadult	negative	no Ct	no Ct	no Ct
		24420100122	2024-03-26	Wittenberg	12.3783	51.9781	female	young	negative	no Ct	no Ct	no Ct
		24420100126	2024-03-26	Wittenberg	13.0775	51.7664	male	adult	negative	no Ct	no Ct	no Ct
		24420104171	2024-03-26	Mansfeld-Südharz	11.0211	51.5594	male	adult	negative	no Ct	no Ct	no Ct
		24420112661	2024-03-26	Saalekreis	11.9028	51.6361	female	subadult	negative	no Ct	no Ct	no Ct
		24420100127	2024-03-27	Wittenberg	12.8186	51.8864	male	adult	negative	no Ct	no Ct	no Ct
		24420102628	2024-03-27	Stendal	11.5994	52.6714	male	young	negative	no Ct	no Ct	no Ct
		24420103094	2024-03-27	Burgenlandkreis	12.1236	51.0911	female	young	negative	no Ct	no Ct	no Ct
		24420103155	2024-03-27	Wittenberg	12.375	51.8872	male	subadult	negative	no Ct	no Ct	no Ct
		24420106602	2024-03-27	Harz	11.1433	51.6414	female	young	negative	no Ct	no Ct	no Ct
		24420103292	2024-03-28	Wittenberg	12.645	51.8686	female	adult	negative	no Ct	no Ct	no Ct
		24420103300	2024-03-28	Wittenberg	12.8186	51.8864	male	adult	negative	no Ct	no Ct	no Ct
		24420112276	2024-03-28	Börde	11.2892	52.0569	male	subadult	negative	no Ct	no Ct	no Ct
		24420106032	2024-03-29	Harz	10.7106	51.97	male	young	negative	no Ct	no Ct	no Ct
		24420106033	2024-03-29	Harz	10.7106	51.97	female	young	negative	no Ct	no Ct	no Ct
		24420106034	2024-03-29	Harz	10.7106	51.97	male	subadult	negative	no Ct	no Ct	no Ct
		24420106553	2024-03-29	Harz	11.1433	51.6414	female	young	negative	no Ct	no Ct	no Ct
		24420106554	2024-03-29	Harz	11.1433	51.6414	female	young	negative	no Ct	no Ct	no Ct
		24420106555	2024-03-29	Harz	11.1433	51.6414	male	young	negative	no Ct	no Ct	no Ct
		24420106640	2024-03-29	Harz	11.1178	51.6083	male	young	negative	no Ct	no Ct	no Ct
		24420106641	2024-03-29	Harz	11.1178	51.6083	female	young	negative	no Ct	no Ct	no Ct
		24420106642	2024-03-29	Harz	11.1178	51.6083	female	subadult	negative	no Ct	no Ct	no Ct
		24420106709	2024-03-29	Burgenlandkreis	12.1186	50.9758	female	subadult	negative	no Ct	no Ct	no Ct
		24420106710	2024-03-29	Burgenlandkreis	12.1186	50.9758	female	young	negative	no Ct	no Ct	no Ct
		24420106711	2024-03-29	Burgenlandkreis	12.1186	50.9758	male	young	negative	no Ct	no Ct	no Ct
		24420112506	2024-03-29	Burgenlandkreis	12.1944	50.9764	female	subadult	negative	no Ct	no Ct	no Ct
		24420104210	2024-03-30	Burgenlandkreis	12.0925	51.1428	female	young	negative	no Ct	no Ct	no Ct
		24420106690	2024-03-30	Saalekreis	11.8847	51.2831	male	young	negative	no Ct	no Ct	no Ct
		24420106702	2024-03-30	Burgenlandkreis	12.1186	50.9758	male	subadult	negative	no Ct	no Ct	no Ct
		24420104243	2024-03-31	Burgenlandkreis	12.1172	51.1922	male	subadult	negative	no Ct	no Ct	no Ct
		24420104253	2024-03-31	Burgenlandkreis	12.1172	51.1922	female	subadult	negative	no Ct	no Ct	no Ct
		24420104261	2024-03-31	Mansfeld-Südharz	11.7475	51.4594	male	subadult	negative	no Ct	no Ct	no Ct
		24420104262	2024-03-31	Mansfeld-Südharz	11.7475	51.4594	male	subadult	negative	no Ct	no Ct	no Ct
		24420106684	2024-03-31	Saalekreis	11.8847	51.2831	male	subadult	negative	no Ct	no Ct	no Ct
		24420112364	2024-03-31	Burgenlandkreis	12.0292	51.0411	male	young	negative	no Ct	no Ct	no Ct
		24420112761	2024-03-31	Wittenberg	12.3511	51.9819	male	young	negative	no Ct	no Ct	no Ct
		24420112762	2024-03-31	Wittenberg	12.3511	51.9819	male	young	negative	no Ct	no Ct	no Ct
		24420112763	2024-03-31	Wittenberg	12.3511	51.9819	female	young	negative	no Ct	no Ct	no Ct
		24420104175	2024-04-01	Mansfeld-Südharz	11.0778	51.4614	female	young	negative	no Ct	no Ct	no Ct
		24420104237	2024-04-01	Dessau-Roßlau	12.2394	51.8322	male	young	negative	no Ct	no Ct	no Ct
		24420106547	2024-04-01	Harz	11.1336	51.7108	female	young	negative	no Ct	no Ct	no Ct
		24420106548	2024-04-01	Harz	11.1336	51.7108	female	young	negative	no Ct	no Ct	no Ct
		24420106549	2024-04-01	Harz	11.1336	51.7108	female	young	negative	no Ct	no Ct	no Ct
		24420106686	2024-04-01	Dessau-Roßlau	12.2606	51.7925	male	subadult	negative	no Ct	no Ct	no Ct
		24420106689	2024-04-01	Dessau-Roßlau	12.2606	51.7925	male	subadult	negative	no Ct	no Ct	no Ct
		24420106704	2024-04-01	Mansfeld-Südharz	11.1411	51.4194	male	subadult	negative	no Ct	no Ct	no Ct
		24420106035	2024-04-02	Wittenberg	12.5506	51.8311	male	adult	negative	no Ct	no Ct	no Ct
		24420106341	2024-04-02	Mansfeld-Südharz	11.0467	51.5292	male	adult	negative	no Ct	no Ct	no Ct
		24420113211	2024-04-02	Stendal	11.7428	52.5078	male	adult	negative	no Ct	no Ct	no Ct
		24420114388	2024-04-02	Salzlandkreis	11.7447	52.0292	male	young	negative	no Ct	no Ct	no Ct
		24420114402	2024-04-02	Salzlandkreis	11.7447	52.0292	female	young	negative	no Ct	no Ct	no Ct
		24420106682	2024-04-03	Mansfeld-Südharz	11.0778	51.4614	male	subadult	negative	no Ct	no Ct	no Ct
		24420106692	2024-04-03	Mansfeld-Südharz	11.7475	51.4594	female	subadult	negative	no Ct	no Ct	no Ct
		24420114409	2024-04-03	Wittenberg	12.7869	51.7867	male	subadult	negative	no Ct	no Ct	no Ct
		24420112510	2024-04-04	Dessau-Roßlau	12.2394	51.8322	male	adult	negative	no Ct	no Ct	no Ct
		24420112810	2024-04-04	Harz	10.8392	51.7575	female	adult	negative	no Ct	no Ct	no Ct
		24420112812	2024-04-04	Harz	10.765	51.7422	female	subadult	negative	no Ct	no Ct	no Ct
		24420112937	2024-04-04	Altmarkkreis Salzwedel	11.1489	52.8492	male	young	negative	no Ct	no Ct	no Ct
		24420112938	2024-04-04	Altmarkkreis Salzwedel	11.1489	52.8492	female	young	negative	no Ct	no Ct	no Ct
		24420112939	2024-04-04	Altmarkkreis Salzwedel	11.1489	52.8492	male	young	negative	no Ct	no Ct	no Ct
		24420113314	2024-04-04	Stendal	12.0383	52.6156	female	young	negative	no Ct	no Ct	no Ct
		24420116705	2024-04-04	Mansfeld-Südharz	11.1411	51.4194	female	adult	negative	no Ct	no Ct	no Ct
		24420114406	2024-04-05	Mansfeld-Südharz	11.0778	51.4614	male	subadult	negative	no Ct	no Ct	no Ct
		24420114411	2024-04-05	Mansfeld-Südharz	11.0778	51.4614	female	young	negative	no Ct	no Ct	no Ct
		24420114414	2024-04-05	Mansfeld-Südharz	11.7475	51.4594	female	subadult	negative	no Ct	no Ct	no Ct
		24420116703	2024-04-06	Jerichower Land	12.1536	52.4086	female	subadult	negative	no Ct	no Ct	no Ct
		24420117982	2024-04-06	Harz	11.1336	51.7108	male	subadult	negative	no Ct	no Ct	no Ct
		24420117983	2024-04-06	Harz	11.1336	51.7108	female	subadult	negative	no Ct	no Ct	no Ct
		24420117984	2024-04-06	Harz	11.1336	51.7108	male	subadult	negative	no Ct	no Ct	no Ct
		24420117985	2024-04-06	Harz	11.1336	51.7108	male	young	negative	no Ct	no Ct	no Ct
		24420117986	2024-04-06	Harz	11.1336	51.7108	female	adult	negative	no Ct	no Ct	no Ct
		24420118034	2024-04-06	Harz	11.1178	51.6083	female	subadult	negative	no Ct	no Ct	no Ct
		24420118046	2024-04-06	Saalekreis	11.9531	51.5964	male	young	negative	no Ct	no Ct	no Ct
		24420121583	2024-04-06	Altmarkkreis Salzwedel	11.3725	52.7183	male	subadult	negative	no Ct	no Ct	no Ct
		24420118038	2024-04-07	Dessau-Roßlau	12.2606	51.7925	male	subadult	negative	no Ct	no Ct	no Ct
		24420118042	2024-04-08	Mansfeld-Südharz	11.1411	51.4194	male	subadult	negative	no Ct	no Ct	no Ct
		24420118053	2024-04-08	Burgenlandkreis	11.8669	51.0661	male	subadult	negative	no Ct	no Ct	no Ct
		24420118244	2024-04-08	Altmarkkreis Salzwedel	11.3378	52.5119	male	adult	negative	no Ct	no Ct	no Ct
		24420120197	2024-04-08	Mansfeld-Südharz	11.4197	51.6272	male	young	negative	no Ct	no Ct	no Ct
		24420121523	2024-04-08	Burgenlandkreis	11.5583	51.1244	female	young	negative	no Ct	no Ct	no Ct
		24420121584	2024-04-08	Börde	11.1714	52.0472	male	adult	negative	no Ct	no Ct	no Ct
		24420121521	2024-04-09	Dessau-Roßlau	12.2	51.8947	female	subadult	negative	no Ct	no Ct	no Ct
		24420123386	2024-04-11	Mansfeld-Südharz	11.4197	51.6272	male	young	negative	no Ct	no Ct	no Ct
		24420125074	2024-04-11	Burgenlandkreis	12.0769	51.0042	female	subadult	negative	no Ct	no Ct	no Ct
		24420125075	2024-04-11	Burgenlandkreis	12.0769	51.0042	female	subadult	negative	no Ct	no Ct	no Ct
		24420126808	2024-04-11	Dessau-Roßlau	12.2606	51.7925	female	subadult	negative	no Ct	no Ct	no Ct
		24420128272	2024-04-11	Burgenlandkreis	12.0769	51.0042	male	subadult	negative	no Ct	no Ct	no Ct
		24420123345	2024-04-12	Mansfeld-Südharz	11.5233	51.6639	female	young	negative	no Ct	no Ct	no Ct
		24420123347	2024-04-12	Mansfeld-Südharz	11.5233	51.6639	female	young	negative	no Ct	no Ct	no Ct
		24420124859	2024-04-12	Börde	11.1714	52.0472	male	subadult	negative	no Ct	no Ct	no Ct
		24420125071	2024-04-12	Wittenberg	12.6367	51.7742	male	subadult	negative	no Ct	no Ct	no Ct
		24420126250	2024-04-12	Jerichower Land	12.1536	52.4086	male	adult	negative	no Ct	no Ct	no Ct
		24420126253	2024-04-12	Jerichower Land	12.1536	52.4086	male	adult	negative	no Ct	no Ct	no Ct
		24420128236	2024-04-12	Harz	11.1433	51.6414	female	subadult	negative	no Ct	no Ct	no Ct
		24420124984	2024-04-13	Mansfeld-Südharz	11.1411	51.4194	male	subadult	negative	no Ct	no Ct	no Ct
		24420125077	2024-04-13	Burgenlandkreis	11.5175	51.1344	male	subadult	negative	no Ct	no Ct	no Ct
		24420126810	2024-04-13	Mansfeld-Südharz	11.0436	51.4356	female	subadult	negative	no Ct	no Ct	no Ct
		24420126899	2024-04-13	Börde	11.1947	52.1339	male	subadult	negative	no Ct	no Ct	no Ct
		24420127137	2024-04-13	Altmarkkreis Salzwedel	11.4864	52.4467	male	subadult	negative	no Ct	no Ct	no Ct
		24420127139	2024-04-13	Altmarkkreis Salzwedel	11.32	52.4683	not recorded	subadult	negative	no Ct	no Ct	no Ct
		24420128250	2024-04-13	Harz	11.1433	51.6414	male	subadult	negative	no Ct	no Ct	no Ct
		24420128251	2024-04-13	Harz	11.1433	51.6414	male	subadult	negative	no Ct	no Ct	no Ct
		24420131326	2024-04-13	Burgenlandkreis	11.4631	51.2783	male	subadult	negative	no Ct	no Ct	no Ct
		24420125084	2024-04-14	Harz	10.7442	52.0353	male	subadult	negative	no Ct	no Ct	no Ct
		24420126806	2024-04-14	Dessau-Roßlau	12.2606	51.7925	male	subadult	negative	no Ct	no Ct	no Ct
		24420128244	2024-04-14	Harz	10.9808	51.6444	male	subadult	negative	no Ct	no Ct	no Ct
		24420128245	2024-04-14	Harz	10.9808	51.6444	male	subadult	negative	no Ct	no Ct	no Ct
		24420128257	2024-04-14	Harz	10.8847	51.665	not recorded	subadult	negative	no Ct	no Ct	no Ct
		24420125079	2024-04-15	Jerichower Land	12.1536	52.4086	female	subadult	negative	no Ct	no Ct	no Ct
		24420127120	2024-04-16	Burgenlandkreis	11.9131	51.1828	not recorded	young	negative	no Ct	no Ct	no Ct
		24420126800	2024-04-16	Mansfeld-Südharz	11.0022	51.4583	male	adult	negative	no Ct	no Ct	no Ct
		24420128259	2024-04-16	Mansfeld-Südharz	11.0778	51.4614	male	adult	negative	no Ct	no Ct	no Ct
		24420132968	2024-04-16	Altmarkkreis Salzwedel	11.1414	52.5069	female	subadult	negative	no Ct	no Ct	no Ct
		24420133722	2024-04-16	Börde	11.1536	52.0925	female	subadult	negative	no Ct	no Ct	no Ct
		24420133724	2024-04-16	Börde	11.1536	52.0925	female	subadult	negative	no Ct	no Ct	no Ct
		24420135307	2024-04-16	Dessau-Roßlau	12.2506	51.7991	female	subadult	negative	no Ct	no Ct	no Ct
		24420131129	2024-04-17	Mansfeld-Südharz	11.1411	51.4194	male	subadult	negative	no Ct	no Ct	no Ct
		24420132960	2024-04-17	Mansfeld-Südharz	11.5592	51.5611	male	adult	negative	no Ct	no Ct	no Ct
		24420132966	2024-04-17	Altmarkkreis Salzwedel	11.3389	52.4439	male	adult	negative	no Ct	no Ct	no Ct
		24420133718	2024-04-17	Mansfeld-Südharz	11.3039	51.5894	male	adult	negative	no Ct	no Ct	no Ct
		24420133719	2024-04-17	Mansfeld-Südharz	11.3039	51.5894	female	subadult	negative	no Ct	no Ct	no Ct
		24420133720	2024-04-17	Mansfeld-Südharz	11.3039	51.5894	female	subadult	negative	no Ct	no Ct	no Ct
		24420131739	2024-04-18	Stendal	12.0383	52.6156	male	adult	negative	no Ct	no Ct	no Ct
		24420132950	2024-04-18	Harz	10.7442	52.0353	male	subadult	negative	no Ct	no Ct	no Ct
		24420132953	2024-04-18	Mansfeld-Südharz	11.4642	51.6375	male	subadult	negative	no Ct	no Ct	no Ct
		24420132958	2024-04-18	Wittenberg	12.9219	51.6603	male	subadult	negative	no Ct	no Ct	no Ct
		24420132962	2024-04-18	Salzlandkreis	11.5858	51.8544	female	subadult	negative	no Ct	no Ct	no Ct
		24420132964	2024-04-18	Mansfeld-Südharz	11.3089	51.4375	female	subadult	negative	no Ct	no Ct	no Ct
		24420137277	2024-04-18	Harz	11.1433	51.6414	male	subadult	negative	no Ct	no Ct	no Ct
		24420141453	2024-04-18	Burgenlandkreis	11.7531	51.1417	male	subadult	negative	no Ct	no Ct	no Ct
		24420131741	2024-04-19	Stendal	12.0383	52.6156	male	subadult	negative	no Ct	no Ct	no Ct
		24420133102	2024-04-19	Stendal	11.6383	52.5433	female	subadult	negative	no Ct	no Ct	no Ct
		24420133537	2024-04-19	Börde	11.1536	52.0925	female	subadult	negative	no Ct	no Ct	no Ct
		24420135279	2024-04-19	Burgenlandkreis	12.1236	51.0911	female	subadult	negative	no Ct	no Ct	no Ct
		24420135309	2024-04-19	Burgenlandkreis	11.7167	51.1344	female	subadult	negative	no Ct	no Ct	no Ct
		24420137318	2024-04-19	Harz	11.1336	51.7108	male	subadult	negative	no Ct	no Ct	no Ct
		24420137319	2024-04-19	Harz	11.1336	51.7108	female	adult	negative	no Ct	no Ct	no Ct
		24420137320	2024-04-19	Harz	11.1336	51.7108	female	subadult	negative	no Ct	no Ct	no Ct
		24420133533	2024-04-20	Wittenberg	13.0497	51.7811	female	young	negative	no Ct	no Ct	no Ct
		24420133709	2024-04-20	Mansfeld-Südharz	11.3533	51.5672	female	young	negative	no Ct	no Ct	no Ct
		24420135296	2024-04-20	Dessau-Roßlau	12.2606	51.7925	male	subadult	negative	no Ct	no Ct	no Ct
		24420135305	2024-04-20	Dessau-Roßlau	12.2606	51.7925	male	subadult	negative	no Ct	no Ct	no Ct
		24420133544	2024-04-21	Mansfeld-Südharz	11.7475	51.4594	male	subadult	negative	no Ct	no Ct	no Ct
		24420135842	2024-04-21	Altmarkkreis Salzwedel	11.32	52.4683	male	subadult	negative	no Ct	no Ct	no Ct
		24420148491	2024-04-21	Altmarkkreis Salzwedel	11.3389	52.4439	female	subadult	negative	no Ct	no Ct	no Ct
		24420133540	2024-04-22	Jerichower Land	12.1744	52.38	male	adult	negative	no Ct	no Ct	no Ct
		24420138761	2024-04-22	Harz	11.1433	51.6414	female	subadult	negative	no Ct	no Ct	no Ct
		24420141449	2024-04-22	Wittenberg	12.3511	51.9819	male	adult	negative	no Ct	no Ct	no Ct
		24420135302	2024-04-23	Harz	10.7106	51.97	male	subadult	negative	no Ct	no Ct	no Ct
		24420137188	2024-04-23	Saalekreis	11.7572	51.5853	male	subadult	negative	no Ct	no Ct	no Ct
		24420137245	2024-04-23	Burgenlandkreis	11.7356	51.1044	male	subadult	negative	no Ct	no Ct	no Ct
		24420138628	2024-04-23	Saalekreis	11.6247	51.4461	female	subadult	negative	no Ct	no Ct	no Ct
		24420141649	2024-04-23	Burgenlandkreis	12.1536	50.9653	female	subadult	negative	no Ct	no Ct	no Ct
		24420141651	2024-04-24	Wittenberg	12.375	51.8872	male	subadult	negative	no Ct	no Ct	no Ct
		24420141865	2024-04-24	Stendal	12.0383	52.6156	male	subadult	negative	no Ct	no Ct	no Ct
		24420137711	2024-04-25	Jerichower Land	12.1536	52.4086	male	subadult	negative	no Ct	no Ct	no Ct
		24420141455	2024-04-25	Wittenberg	12.375	51.8872	male	young	negative	no Ct	no Ct	no Ct
		24420141621	2024-04-25	Mansfeld-Südharz	11.2078	51.4603	female	subadult	negative	no Ct	no Ct	no Ct
		24420142563	2024-04-26	Burgenlandkreis	12.2153	51.1264	female	young	negative	no Ct	no Ct	no Ct
		24420144102	2024-04-26	Burgenlandkreis	12.1236	51.0911	female	subadult	negative	no Ct	no Ct	no Ct
		24420145901	2024-04-26	Mansfeld-Südharz	11.2078	51.4603	female	subadult	negative	no Ct	no Ct	no Ct
		24420145905	2024-04-26	Mansfeld-Südharz	11.2078	51.4603	not recorded	subadult	negative	no Ct	no Ct	no Ct
		24420145909	2024-04-26	Burgenlandkreis	11.4631	51.2783	female	young	negative	no Ct	no Ct	no Ct
		24420150059	2024-04-26	Börde	11.1714	52.0472	male	subadult	negative	no Ct	no Ct	no Ct
		24420142557	2024-04-27	Wittenberg	12.8186	51.8864	male	subadult	negative	no Ct	no Ct	no Ct
		24420142559	2024-04-27	Wittenberg	12.8186	51.8864	male	subadult	negative	no Ct	no Ct	no Ct
		24420144108	2024-04-27	Harz	11.1336	51.7108	male	young	negative	no Ct	no Ct	no Ct
		24420148765	2024-04-27	Saalekreis	12.0333	51.5522	male	subadult	negative	no Ct	no Ct	no Ct
		24420148774	2024-04-27	Saalekreis	11.8836	51.6022	male	subadult	negative	no Ct	no Ct	no Ct
		24420150061	2024-04-27	Mansfeld-Südharz	11.3533	51.5672	male	adult	negative	no Ct	no Ct	no Ct
		24420142569	2024-04-28	Mansfeld-Südharz	11.7475	51.4594	male	subadult	negative	no Ct	no Ct	no Ct
		24420144347	2024-04-28	Harz	10.9808	51.6444	female	subadult	negative	no Ct	no Ct	no Ct
		24420145907	2024-04-28	Mansfeld-Südharz	11.1411	51.4194	not recorded	subadult	negative	no Ct	no Ct	no Ct
		24420148488	2024-04-28	Altmarkkreis Salzwedel	11.3378	52.5119	male	adult	negative	no Ct	no Ct	no Ct
		24420144178	2024-04-29	Harz	11.1433	51.6414	female	subadult	negative	no Ct	no Ct	no Ct
		24420149889	2024-04-29	Mansfeld-Südharz	11.2078	51.4603	male	adult	negative	no Ct	no Ct	no Ct
		24420150063	2024-04-29	Mansfeld-Südharz	11.0211	51.5594	male	adult	negative	no Ct	no Ct	no Ct
		24420150065	2024-04-29	Mansfeld-Südharz	11.2078	51.4603	female	adult	negative	no Ct	no Ct	no Ct
		24420148486	2024-04-30	Saalekreis	11.9531	51.5964	not recorded	not recorded	negative	no Ct	no Ct	no Ct
		24420148710	2024-04-30	Saalekreis	11.9317	51.5781	male	subadult	negative	no Ct	no Ct	no Ct
		24420148720	2024-04-30	Börde	11.1536	52.0925	male	subadult	negative	no Ct	no Ct	no Ct
		24420148794	2024-04-30	Halle (Saale)	11.9726	51.4295	not recorded	subadult	negative	no Ct	no Ct	no Ct
		24420150070	2024-04-30	Saalekreis	12.0333	51.5522	male	adult	negative	no Ct	no Ct	no Ct
		24420152621	2024-04-30	Harz	10.9808	51.6444	male	subadult	negative	no Ct	no Ct	no Ct
		24420152622	2024-04-30	Harz	10.9808	51.6444	male	subadult	negative	no Ct	no Ct	no Ct
		24420144573	2024-05-01	Stendal	12.0639	52.6678	male	subadult	negative	no Ct	no Ct	no Ct
		24420145285	2024-05-01	Jerichower Land	12.1536	52.4086	female	subadult	negative	no Ct	no Ct	no Ct
		24420145911	2024-05-01	Burgenlandkreis	12.1172	51.1922	female	adult	negative	no Ct	no Ct	no Ct
		24420145913	2024-05-01	Burgenlandkreis	12.12	51.0081	female	subadult	negative	no Ct	no Ct	no Ct
		24420148484	2024-05-01	Börde	11.1536	52.0925	female	subadult	negative	no Ct	no Ct	no Ct
		24420148789	2024-05-01	Burgenlandkreis	11.7758	51.1817	male	subadult	negative	no Ct	no Ct	no Ct
		24420150067	2024-05-01	Mansfeld-Südharz	11.0436	51.4356	male	adult	negative	no Ct	no Ct	no Ct
		24420152462	2024-05-01	Altmarkkreis Salzwedel	11.5022	52.755	female	adult	negative	no Ct	no Ct	no Ct
		24420152463	2024-05-01	Altmarkkreis Salzwedel	11.5022	52.755	not recorded	not recorded	negative	no Ct	no Ct	no Ct
		24420148715	2024-05-02	Wittenberg	12.9219	51.6603	female	adult	negative	no Ct	no Ct	no Ct
		24420148722	2024-05-02	Harz	10.7442	52.0353	male	subadult	negative	no Ct	no Ct	no Ct
		24420148759	2024-05-02	Harz	11.2894	51.8931	male	subadult	negative	no Ct	no Ct	no Ct
		24420152565	2024-05-02	Mansfeld-Südharz	11.3039	51.5894	female	adult	negative	no Ct	no Ct	no Ct
		24420158721	2024-05-02	Mansfeld-Südharz	11.2078	51.4603	female	young	negative	no Ct	no Ct	no Ct
		24420149254	2024-05-03	Stendal	11.9414	52.5819	female	young	negative	no Ct	no Ct	no Ct
		24420152459	2024-05-03	Burgenlandkreis	11.606	51.295	male	adult	negative	no Ct	no Ct	no Ct
		24420152523	2024-05-03	Mansfeld-Südharz	11.1411	51.4194	female	adult	negative	no Ct	no Ct	no Ct
		24420152577	2024-05-03	Mansfeld-Südharz	11.1411	51.4194	male	adult	negative	no Ct	no Ct	no Ct
		24420152587	2024-05-03	Mansfeld-Südharz	11.1411	51.4194	male	adult	negative	no Ct	no Ct	no Ct
		24420152594	2024-05-03	Harz	11.1336	51.7108	male	subadult	negative	no Ct	no Ct	no Ct
		24420152595	2024-05-03	Harz	11.1336	51.7108	male	subadult	negative	no Ct	no Ct	no Ct
		24420149248	2024-05-04	Stendal	12.0383	52.6156	female	subadult	negative	no Ct	no Ct	no Ct
		24420149824	2024-05-04	Harz	10.7442	52.0353	male	subadult	negative	no Ct	no Ct	no Ct
		24420152520	2024-05-04	Burgenlandkreis	12.1172	51.1922	male	subadult	negative	no Ct	no Ct	no Ct
		24420152563	2024-05-04	Mansfeld-Südharz	10.9811	51.4983	male	adult	negative	no Ct	no Ct	no Ct
		24420152590	2024-05-04	Harz	11.0372	51.6883	male	subadult	negative	no Ct	no Ct	no Ct
		24420152591	2024-05-04	Harz	11.0372	51.6883	male	young	negative	no Ct	no Ct	no Ct
		24420153628	2024-05-04	Mansfeld-Südharz	11.0022	51.4583	male	adult	negative	no Ct	no Ct	no Ct
		24420149822	2024-05-05	Anhalt-Bitterfeld	12.4008	51.6847	male	subadult	negative	no Ct	no Ct	no Ct
		24420152579	2024-05-05	Mansfeld-Südharz	11.1411	51.4194	female	adult	negative	no Ct	no Ct	no Ct
		24420152626	2024-05-05	Harz	11.1433	51.6414	female	subadult	negative	no Ct	no Ct	no Ct
		24420152627	2024-05-05	Harz	11.1433	51.6414	male	adult	negative	no Ct	no Ct	no Ct
		24420152628	2024-05-05	Harz	11.1433	51.6414	male	adult	negative	no Ct	no Ct	no Ct
		24420153630	2024-05-05	Wittenberg	12.9219	51.6603	male	subadult	negative	no Ct	no Ct	no Ct
		24420150577	2024-05-06	Jerichower Land	12.1536	52.4086	male	adult	negative	no Ct	no Ct	no Ct
		24420157636	2024-05-06	Mansfeld-Südharz	11.3039	51.5894	female	subadult	negative	no Ct	no Ct	no Ct
		24420153624	2024-05-07	Saalekreis	11.9317	51.5781	male	subadult	negative	no Ct	no Ct	no Ct
		24420158728	2024-05-07	Dessau-Roßlau	12.2606	51.7925	female	subadult	negative	no Ct	no Ct	no Ct
		24420153634	2024-05-08	Saalekreis	11.9317	51.5781	female	subadult	negative	no Ct	no Ct	no Ct
		24420154553	2024-05-08	Stendal	12.0383	52.6156	male	subadult	negative	no Ct	no Ct	no Ct
		24420156097	2024-05-08	Burgenlandkreis	12.1944	50.9764	male	subadult	negative	no Ct	no Ct	no Ct
		24420159768	2024-05-08	Altmarkkreis Salzwedel	11.4864	52.4467	male	subadult	negative	no Ct	no Ct	no Ct
		24420157618	2024-05-09	Mansfeld-Südharz	11.3089	51.4375	male	subadult	negative	no Ct	no Ct	no Ct
		24420157622	2024-05-09	Mansfeld-Südharz	11.2964	51.4728	male	subadult	negative	no Ct	no Ct	no Ct
		24420159070	2024-05-09	Harz	10.9808	51.6444	female	subadult	negative	no Ct	no Ct	no Ct
		24420159071	2024-05-09	Harz	10.9808	51.6444	male	subadult	negative	no Ct	no Ct	no Ct
		24420159072	2024-05-09	Harz	10.9808	51.6444	female	subadult	negative	no Ct	no Ct	no Ct
		24420159074	2024-05-09	Harz	10.9808	51.6444	female	subadult	negative	no Ct	no Ct	no Ct
		24420158730	2024-05-10	Dessau-Roßlau	12.3139	51.7681	male	adult	negative	no Ct	no Ct	no Ct
		24420163116	2024-05-10	Burgenlandkreis	11.5583	51.1244	female	subadult	negative	no Ct	no Ct	no Ct
		24420159083	2024-05-11	Harz	11.1433	51.6414	female	subadult	negative	no Ct	no Ct	no Ct
		24420159084	2024-05-11	Harz	11.1433	51.6414	male	subadult	negative	no Ct	no Ct	no Ct
		24420159085	2024-05-11	Harz	11.1433	51.6414	female	subadult	negative	no Ct	no Ct	no Ct
		24420159235	2024-05-11	Stendal	11.7686	52.6264	male	young	negative	no Ct	no Ct	no Ct
		24420160968	2024-05-11	Harz	11.2381	51.7214	female	subadult	negative	no Ct	no Ct	no Ct
		24420157620	2024-05-12	Burgenlandkreis	11.4556	51.1997	male	subadult	negative	no Ct	no Ct	no Ct
		24420163156	2024-05-12	Burgenlandkreis	11.5583	51.1244	male	subadult	negative	no Ct	no Ct	no Ct
		24420162860	2024-05-13	Saalekreis	12.0333	51.5522	male	subadult	negative	no Ct	no Ct	no Ct
		24420163118	2024-05-13	Halle (Saale)	11.9206	51.4732	male	subadult	negative	no Ct	no Ct	no Ct
		24420161067	2024-05-14	Mansfeld-Südharz	11.2078	51.4603	female	subadult	negative	no Ct	no Ct	no Ct
		24420161146	2024-05-14	Börde	11.1714	52.0472	female	subadult	negative	no Ct	no Ct	no Ct
		24420162899	2024-05-14	Harz	10.9808	51.6444	male	subadult	negative	no Ct	no Ct	no Ct
		24420164305	2024-05-14	Mansfeld-Südharz	11.3039	51.5894	male	subadult	negative	no Ct	no Ct	no Ct
		24420161106	2024-05-15	Burgenlandkreis	12.0769	51.0042	female	adult	negative	no Ct	no Ct	no Ct
		24420163578	2024-05-15	Stendal	12.035	52.5828	female	subadult	negative	no Ct	no Ct	no Ct
		24420163212	2024-05-16	Jerichower Land	12.1536	52.4086	male	subadult	negative	no Ct	no Ct	no Ct
		24420163552	2024-05-16	Stendal	12.0383	52.6156	female	subadult	negative	no Ct	no Ct	no Ct
		24420166888	2024-05-16	Harz	11.1336	51.7108	female	subadult	negative	no Ct	no Ct	no Ct
		24420166889	2024-05-16	Harz	11.1336	51.7108	female	subadult	negative	no Ct	no Ct	no Ct
		24420164263	2024-05-17	Burgenlandkreis	12.06	51.135	male	subadult	negative	no Ct	no Ct	no Ct
		24420165701	2024-05-17	Burgenlandkreis	12.0172	51.2428	male	subadult	negative	no Ct	no Ct	no Ct
		24420165704	2024-05-17	Mansfeld-Südharz	11.2078	51.4603	male	adult	negative	no Ct	no Ct	no Ct
		24420165708	2024-05-17	Burgenlandkreis	11.7578	51.2617	male	young	negative	no Ct	no Ct	no Ct
		24420167911	2024-05-17	Saalekreis	12.0333	51.5522	male	subadult	negative	no Ct	no Ct	no Ct
		24420166808	2024-05-18	Burgenlandkreis	12.1186	50.9758	male	subadult	negative	no Ct	no Ct	no Ct
		24420168057	2024-05-18	Saalekreis	12.0333	51.5522	female	young	negative	no Ct	no Ct	no Ct
		24420164660	2024-05-19	Stendal	11.6383	52.5433	male	subadult	negative	no Ct	no Ct	no Ct
		24420165500	2024-05-19	Burgenlandkreis	12.2153	51.1264	male	young	negative	no Ct	no Ct	no Ct
		24420166011	2024-05-19	Stendal	11.5458	52.6903	male	adult	negative	no Ct	no Ct	no Ct
		24420166880	2024-05-19	Wittenberg	12.375	51.8872	not recorded	subadult	negative	no Ct	no Ct	no Ct
		24420166881	2024-05-19	Wittenberg	12.375	51.8872	not recorded	subadult	negative	no Ct	no Ct	no Ct
		24420166896	2024-05-19	Mansfeld-Südharz	11.1175	51.5422	male	adult	negative	no Ct	no Ct	no Ct
		24420166561	2024-05-21	Mansfeld-Südharz	11.2078	51.4603	male	adult	negative	no Ct	no Ct	no Ct
		24420167909	2024-05-21	Stendal	11.7686	52.6264	male	adult	negative	no Ct	no Ct	no Ct
		24420169428	2024-05-21	Stendal	11.6669	52.5336	not recorded	not recorded	negative	no Ct	no Ct	no Ct
		24420169526	2024-05-21	Mansfeld-Südharz	11.0022	51.4583	male	adult	negative	no Ct	no Ct	no Ct
		24420173471	2024-05-22	Harz	11.1336	51.7108	female	subadult	negative	no Ct	no Ct	no Ct
		24420173473	2024-05-22	Harz	11.1336	51.7108	male	adult	negative	no Ct	no Ct	no Ct
		24420168059	2024-05-23	Wittenberg	12.375	51.8872	male	subadult	negative	no Ct	no Ct	no Ct
		24420169524	2024-05-23	Harz	10.6711	51.7619	male	subadult	negative	no Ct	no Ct	no Ct
		24420169528	2024-05-23	Mansfeld-Südharz	11.2078	51.4603	male	adult	negative	no Ct	no Ct	no Ct
		24420172726	2024-05-24	Burgenlandkreis	11.4872	51.2658	female	young	negative	no Ct	no Ct	no Ct
		24420171701	2024-05-25	Harz	11.0508	51.8953	female	subadult	negative	no Ct	no Ct	no Ct
		24420172724	2024-05-25	Harz	10.6772	51.8669	male	adult	negative	no Ct	no Ct	no Ct
		24420173478	2024-05-25	Harz	11.1433	51.6414	female	adult	negative	no Ct	no Ct	no Ct
		24420173480	2024-05-25	Harz	11.1433	51.6414	male	adult	negative	no Ct	no Ct	no Ct
		24420173485	2024-05-25	Harz	11.1433	51.6414	male	young	negative	no Ct	no Ct	no Ct
		24420173486	2024-05-25	Harz	11.1433	51.6414	male	subadult	negative	no Ct	no Ct	no Ct
		24420173487	2024-05-25	Harz	11.1433	51.6414	male	young	negative	no Ct	no Ct	no Ct
		24420172729	2024-05-26	Mansfeld-Südharz	11.2078	51.4603	female	adult	negative	no Ct	no Ct	no Ct
		24420175140	2024-05-27	Saalekreis	12.1597	51.5258	male	subadult	negative	no Ct	no Ct	no Ct
		24420175191	2024-05-27	Stendal	12.1101	52.6037	female	subadult	negative	no Ct	no Ct	no Ct
		24420175100	2024-05-28	Harz	10.7442	52.0353	male	subadult	negative	no Ct	no Ct	no Ct
		24420175104	2024-05-28	Mansfeld-Südharz	11.2078	51.4603	male	subadult	negative	no Ct	no Ct	no Ct
		24420175143	2024-05-28	Stendal	12.0383	52.6156	male	subadult	negative	no Ct	no Ct	no Ct
		24420176612	2024-05-28	Wittenberg	12.4578	51.8856	female	young	negative	no Ct	no Ct	no Ct
		24420176616	2024-05-28	Stendal	11.5122	52.6378	not recorded	not recorded	negative	no Ct	no Ct	no Ct
		24420175102	2024-05-29	Dessau-Roßlau	12.2842	51.8439	male	subadult	negative	no Ct	no Ct	no Ct
		24420175106	2024-05-29	Mansfeld-Südharz	11.1411	51.4194	male	adult	negative	no Ct	no Ct	no Ct
		24420175144	2024-05-29	Mansfeld-Südharz	11.2078	51.4603	male	young	negative	no Ct	no Ct	no Ct
		24420176644	2024-05-29	Stendal	11.5122	52.6378	not recorded	not recorded	negative	no Ct	no Ct	no Ct
		24420176650	2024-05-29	Mansfeld-Südharz	11.7475	51.4594	female	subadult	negative	no Ct	no Ct	no Ct
		24420177464	2024-05-29	Wittenberg	13.0775	51.7664	female	subadult	negative	no Ct	no Ct	no Ct
		24420176641	2024-05-30	Harz	10.7442	52.0353	male	subadult	negative	no Ct	no Ct	no Ct
		24420180594	2024-05-31	Saalekreis	12.0333	51.5522	male	subadult	negative	no Ct	no Ct	no Ct
		24420177468	2024-06-01	Mansfeld-Südharz	11.2864	51.5161	not recorded	not recorded	negative	no Ct	no Ct	no Ct
		24420179422	2024-06-02	Burgenlandkreis	12.2153	51.1264	female	adult	negative	no Ct	no Ct	no Ct
		24420178171	2024-06-03	Dessau-Roßlau	12.2842	51.8439	male	subadult	negative	no Ct	no Ct	no Ct
		24420179425	2024-06-03	Mansfeld-Südharz	11.2864	51.5161	male	subadult	negative	no Ct	no Ct	no Ct
		24420180389	2024-06-03	Harz	11.1433	51.6414	female	subadult	negative	no Ct	no Ct	no Ct
		24420178161	2024-06-04	Dessau-Roßlau	12.2842	51.8439	male	subadult	negative	no Ct	no Ct	no Ct
		24420180596	2024-06-04	Harz	10.7106	51.97	male	subadult	negative	no Ct	no Ct	no Ct
		24420181936	2024-06-04	Dessau-Roßlau	12.1458	51.8758	male	subadult	negative	no Ct	no Ct	no Ct
		24420180387	2024-06-05	Harz	11.0372	51.6883	male	adult	negative	no Ct	no Ct	no Ct
		24420180592	2024-06-05	Burgenlandkreis	12.0769	51.0042	male	adult	negative	no Ct	no Ct	no Ct
		24420180598	2024-06-05	Burgenlandkreis	11.7686	51.2508	female	young	negative	no Ct	no Ct	no Ct
		24420181369	2024-06-05	Altmarkkreis Salzwedel	11.3931	52.8289	male	young	negative	no Ct	no Ct	no Ct
		24420181925	2024-06-05	Altmarkkreis Salzwedel	11.32	52.4683	male	subadult	negative	no Ct	no Ct	no Ct
		24420181934	2024-06-05	Burgenlandkreis	12.1944	50.9764	male	subadult	negative	no Ct	no Ct	no Ct
		24420181928	2024-06-06	Stendal	11.6669	52.5336	not recorded	not recorded	negative	no Ct	no Ct	no Ct
		24420181931	2024-06-06	Mansfeld-Südharz	11.1411	51.4194	male	subadult	negative	no Ct	no Ct	no Ct
		24420181956	2024-06-06	Wittenberg	12.9219	51.6603	male	subadult	negative	no Ct	no Ct	no Ct
		24420187566	2024-06-06	Saalekreis	12.0333	51.5522	male	subadult	negative	no Ct	no Ct	no Ct
		24420181938	2024-06-07	Mansfeld-Südharz	11.3089	51.4375	male	young	negative	no Ct	no Ct	no Ct
		24420183443	2024-06-07	Mansfeld-Südharz	11.7475	51.4594	female	subadult	negative	no Ct	no Ct	no Ct
		24420185482	2024-06-08	Dessau-Roßlau	12.1722	51.8514	male	subadult	negative	no Ct	no Ct	no Ct
		24420185486	2024-06-08	Saalekreis	11.9228	51.5536	female	young	negative	no Ct	no Ct	no Ct
		24420186284	2024-06-08	Harz	11.1433	51.6414	male	young	negative	no Ct	no Ct	no Ct
		24420186285	2024-06-08	Harz	11.1433	51.6414	male	subadult	negative	no Ct	no Ct	no Ct
		24420186286	2024-06-08	Harz	11.1433	51.6414	female	young	negative	no Ct	no Ct	no Ct
		24420186343	2024-06-08	Burgenlandkreis	12.0011	51	male	adult	negative	no Ct	no Ct	no Ct
		24420190722	2024-06-08	Dessau-Roßlau	12.3139	51.7681	male	subadult	negative	no Ct	no Ct	no Ct
		24420182282	2024-06-09	Stendal	12.035	52.5828	male	subadult	negative	no Ct	no Ct	no Ct
		24420185503	2024-06-10	Mansfeld-Südharz	11.7475	51.4594	female	subadult	negative	no Ct	no Ct	no Ct
		24420185513	2024-06-10	Mansfeld-Südharz	11.1411	51.4194	male	adult	negative	no Ct	no Ct	no Ct
		24420186320	2024-06-10	Harz	11.0419	51.7519	male	subadult	negative	no Ct	no Ct	no Ct
		24420187499	2024-06-10	Harz	11.1433	51.6414	male	subadult	negative	no Ct	no Ct	no Ct
		24420185501	2024-06-11	Mansfeld-Südharz	11.2078	51.4603	male	subadult	negative	no Ct	no Ct	no Ct
		24420186325	2024-06-11	Wittenberg	12.745	51.7897	male	subadult	negative	no Ct	no Ct	no Ct
		24420186350	2024-06-11	Burgenlandkreis	12.1172	51.1922	male	subadult	negative	no Ct	no Ct	no Ct
		24420187494	2024-06-11	Altmarkkreis Salzwedel	11.5022	52.755	female	subadult	negative	no Ct	no Ct	no Ct
		24420189295	2024-06-11	Mansfeld-Südharz	11.5592	51.5611	male	adult	negative	no Ct	no Ct	no Ct
		24420189336	2024-06-11	Wittenberg	13.0717	51.8272	not recorded	subadult	negative	no Ct	no Ct	no Ct
		24420187497	2024-06-12	Harz	11.1433	51.6414	male	young	negative	no Ct	no Ct	no Ct
		24420188393	2024-06-12	Dessau-Roßlau	12.2842	51.8439	female	adult	negative	no Ct	no Ct	no Ct
		24420188395	2024-06-12	Burgenlandkreis	11.7686	51.2508	male	young	negative	no Ct	no Ct	no Ct
		24420188397	2024-06-12	Harz	10.7106	51.97	male	young	negative	no Ct	no Ct	no Ct
		24420189291	2024-06-12	Mansfeld-Südharz	11.0283	51.4694	female	adult	negative	no Ct	no Ct	no Ct
		24420189293	2024-06-12	Mansfeld-Südharz	11.2078	51.4603	female	adult	negative	no Ct	no Ct	no Ct
		24420189092	2024-06-13	Mansfeld-Südharz	11.1411	51.4194	male	adult	negative	no Ct	no Ct	no Ct
		24420189285	2024-06-13	Mansfeld-Südharz	11.1411	51.4194	male	adult	negative	no Ct	no Ct	no Ct
		24420190720	2024-06-13	Anhalt-Bitterfeld	12.2672	51.6283	male	subadult	negative	no Ct	no Ct	no Ct
		24420189297	2024-06-14	Harz	10.7442	52.0353	male	subadult	negative	no Ct	no Ct	no Ct
		24420189330	2024-06-14	Mansfeld-Südharz	11.2078	51.4603	male	subadult	negative	no Ct	no Ct	no Ct
		24420189311	2024-06-15	Burgenlandkreis	12.1944	51.1114	female	subadult	negative	no Ct	no Ct	no Ct
		24420190766	2024-06-15	Harz	10.9808	51.6444	male	subadult	negative	no Ct	no Ct	no Ct
		24420190767	2024-06-15	Harz	10.9808	51.6444	male	subadult	negative	no Ct	no Ct	no Ct
		24420195448	2024-06-15	Saalekreis	12.1597	51.5258	male	subadult	negative	no Ct	no Ct	no Ct
		24420189327	2024-06-16	Mansfeld-Südharz	11.1411	51.4194	male	subadult	negative	no Ct	no Ct	no Ct
		24420190729	2024-06-16	Harz	11.1336	51.7108	female	subadult	negative	no Ct	no Ct	no Ct
		24420190730	2024-06-16	Harz	11.1336	51.7108	male	subadult	negative	no Ct	no Ct	no Ct
		24420193321	2024-06-16	Mansfeld-Südharz	10.9467	51.6211	male	subadult	negative	no Ct	no Ct	no Ct
		24420196100	2024-06-16	Mansfeld-Südharz	10.9536	51.5736	male	subadult	negative	no Ct	no Ct	no Ct
		24420190724	2024-06-17	Saalekreis	11.8611	51.6228	male	subadult	negative	no Ct	no Ct	no Ct
		24420190726	2024-06-17	Wittenberg	12.3511	51.9819	female	subadult	negative	no Ct	no Ct	no Ct
		24420193323	2024-06-17	Altmarkkreis Salzwedel	11.3931	52.8289	female	subadult	negative	no Ct	no Ct	no Ct
		24420190803	2024-06-18	Mansfeld-Südharz	11.2078	51.4603	female	subadult	negative	no Ct	no Ct	no Ct
		24420196091	2024-06-18	Altmarkkreis Salzwedel	11.32	52.4683	male	young	negative	no Ct	no Ct	no Ct
		24420196092	2024-06-18	Altmarkkreis Salzwedel	11.32	52.4683	female	subadult	negative	no Ct	no Ct	no Ct
		24420200975	2024-06-18	Harz	11.1433	51.6414	female	subadult	negative	no Ct	no Ct	no Ct
		24420200976	2024-06-18	Harz	11.1433	51.6414	male	subadult	negative	no Ct	no Ct	no Ct
		24420198287	2024-06-19	Dessau-Roßlau	12.3139	51.7681	not recorded	subadult	negative	no Ct	no Ct	no Ct
		24420195568	2024-06-20	Stendal	12.035	52.5828	male	subadult	negative	no Ct	no Ct	no Ct
		24420196094	2024-06-20	Harz	10.7878	51.8372	male	subadult	negative	no Ct	no Ct	no Ct
		24420198327	2024-06-21	Halle (Saale)	11.9206	51.4732	female	subadult	negative	no Ct	no Ct	no Ct
		24420198328	2024-06-21	Halle (Saale)	11.9206	51.4732	female	subadult	negative	no Ct	no Ct	no Ct
		24420200889	2024-06-21	Wittenberg	12.4072	51.9422	male	adult	negative	no Ct	no Ct	no Ct
		24420198289	2024-06-22	Mansfeld-Südharz	11.0211	51.5594	female	subadult	negative	no Ct	no Ct	no Ct
		24420198313	2024-06-22	Mansfeld-Südharz	11.0436	51.4356	male	young	negative	no Ct	no Ct	no Ct
		24420198315	2024-06-22	Mansfeld-Südharz	11.0211	51.5594	male	subadult	negative	no Ct	no Ct	no Ct
		24420198319	2024-06-22	Burgenlandkreis	12.1172	51.1922	male	subadult	negative	no Ct	no Ct	no Ct
		24420199670	2024-06-22	Harz	11.0419	51.7519	male	subadult	negative	no Ct	no Ct	no Ct
		24420198281	2024-06-23	Dessau-Roßlau	12.2842	51.8439	not recorded	subadult	negative	no Ct	no Ct	no Ct
		24420200254	2024-06-23	Altmarkkreis Salzwedel	11.5022	52.755	male	young	negative	no Ct	no Ct	no Ct
		24420198311	2024-06-24	Mansfeld-Südharz	10.9467	51.6211	female	young	negative	no Ct	no Ct	no Ct
		24420200257	2024-06-24	Saalekreis	12.0333	51.5522	female	subadult	negative	no Ct	no Ct	no Ct
		24420199620	2024-06-25	Mansfeld-Südharz	11.1411	51.4194	male	adult	negative	no Ct	no Ct	no Ct
		24420201719	2024-06-25	Saalekreis	11.9317	51.5781	male	adult	negative	no Ct	no Ct	no Ct
		24420203158	2024-06-27	Harz	11.0419	51.7519	male	young	negative	no Ct	no Ct	no Ct
		24420202564	2024-06-27	Harz	11.1433	51.6414	male	subadult	negative	no Ct	no Ct	no Ct
		24420202565	2024-06-27	Harz	11.1433	51.6414	male	young	negative	no Ct	no Ct	no Ct
		24420202569	2024-06-27	Harz	11.0372	51.6883	male	adult	negative	no Ct	no Ct	no Ct
		24420201723	2024-06-28	Jerichower Land	12.1536	52.4086	male	adult	negative	no Ct	no Ct	no Ct
		24420202572	2024-06-28	Harz	10.9808	51.6444	male	subadult	negative	no Ct	no Ct	no Ct
		24420201848	2024-06-29	Stendal	11.7428	52.5078	male	subadult	negative	no Ct	no Ct	no Ct
		24420202577	2024-06-29	Burgenlandkreis	11.4872	51.2658	male	adult	negative	no Ct	no Ct	no Ct
		24420203411	2024-06-29	Dessau-Roßlau	12.1836	51.8381	female	subadult	negative	no Ct	no Ct	no Ct
		24420202558	2024-06-30	Mansfeld-Südharz	11.0436	51.4356	male	adult	negative	no Ct	no Ct	no Ct
		24420203408	2024-06-30	Dessau-Roßlau	12.2842	51.8439	male	adult	negative	no Ct	no Ct	no Ct
		24420202575	2024-07-01	Burgenlandkreis	11.6769	51.1406	female	subadult	negative	no Ct	no Ct	no Ct
		24420203405	2024-07-02	Mansfeld-Südharz	11.1411	51.4194	male	subadult	negative	no Ct	no Ct	no Ct
		24420205873	2024-07-03	Altmarkkreis Salzwedel	11.3608	52.4953	not recorded	not recorded	negative	no Ct	no Ct	no Ct
		24420205874	2024-07-03	Altmarkkreis Salzwedel	11.3608	52.4953	not recorded	not recorded	negative	no Ct	no Ct	no Ct
		24420205411	2024-07-03	Dessau-Roßlau	12.2842	51.8439	male	subadult	negative	no Ct	no Ct	no Ct
		24420214355	2024-07-03	Dessau-Roßlau	12.2842	51.8439	male	subadult	negative	no Ct	no Ct	no Ct
		24420206947	2024-07-04	Harz	11.1336	51.7108	male	subadult	negative	no Ct	no Ct	no Ct
		24420206948	2024-07-04	Harz	11.1336	51.7108	male	subadult	negative	no Ct	no Ct	no Ct
		24420207082	2024-07-04	Harz	11.1336	51.7108	male	subadult	negative	no Ct	no Ct	no Ct
		24420207079	2024-07-04	Harz	11.1433	51.6414	male	subadult	negative	no Ct	no Ct	no Ct
		24420207080	2024-07-04	Harz	11.1433	51.6414	male	young	negative	no Ct	no Ct	no Ct
		24420205413	2024-07-05	Burgenlandkreis	12.1186	50.9758	male	subadult	negative	no Ct	no Ct	no Ct
		24420206039	2024-07-05	Wittenberg	12.645	51.8686	male	young	negative	no Ct	no Ct	no Ct
		24420206089	2024-07-05	Mansfeld-Südharz	11.2078	51.4603	male	subadult	negative	no Ct	no Ct	no Ct
		24420206091	2024-07-06	Wittenberg	12.3511	51.9819	female	young	negative	no Ct	no Ct	no Ct
		24420206093	2024-07-06	Wittenberg	12.3511	51.9819	male	subadult	negative	no Ct	no Ct	no Ct
		24420206095	2024-07-06	Harz	10.7442	52.0353	male	subadult	negative	no Ct	no Ct	no Ct
		24420207087	2024-07-06	Dessau-Roßlau	12.1722	51.8514	male	adult	negative	no Ct	no Ct	no Ct
		24420207094	2024-07-06	Börde	11.3108	52.1561	not recorded	not recorded	negative	no Ct	no Ct	no Ct
		24420207580	2024-07-07	Altmarkkreis Salzwedel	11.1489	52.8492	male	subadult	negative	no Ct	no Ct	no Ct
		24420207987	2024-07-07	Dessau-Roßlau	12.2842	51.8439	male	adult	negative	no Ct	no Ct	no Ct
		24420207117	2024-07-08	Burgenlandkreis	11.8058	51.1028	female	subadult	negative	no Ct	no Ct	no Ct
		24420208333	2024-07-08	Jerichower Land	12.1536	52.4086	male	adult	negative	no Ct	no Ct	no Ct
		24420209965	2024-07-08	Wittenberg	12.8878	51.6997	male	subadult	negative	no Ct	no Ct	no Ct
		24420209966	2024-07-08	Wittenberg	12.8878	51.6997	male	subadult	negative	no Ct	no Ct	no Ct
		24420207107	2024-07-09	Burgenlandkreis	12.0769	51.0042	male	adult	negative	no Ct	no Ct	no Ct
		24420209920	2024-07-09	Wittenberg	12.3511	51.9819	male	adult	negative	no Ct	no Ct	no Ct
		24420210764	2024-07-09	Wittenberg	12.5017	51.9264	female	adult	negative	no Ct	no Ct	no Ct
		24420208481	2024-07-10	Jerichower Land	12.2644	52.3433	male	subadult	negative	no Ct	no Ct	no Ct
		24420209069	2024-07-10	Harz	11.1433	51.6414	not recorded	young	negative	no Ct	no Ct	no Ct
		24420209930	2024-07-10	Harz	11.0372	51.6883	male	young	negative	no Ct	no Ct	no Ct
		24420209890	2024-07-11	Wittenberg	12.3511	51.9819	female	adult	negative	no Ct	no Ct	no Ct
		24420209925	2024-07-11	Wittenberg	13.0794	51.8147	female	subadult	negative	no Ct	no Ct	no Ct
		24420209949	2024-07-11	Wittenberg	12.3511	51.9819	female	adult	negative	no Ct	no Ct	no Ct
		24420209953	2024-07-11	Mansfeld-Südharz	11.445	51.6392	male	subadult	negative	no Ct	no Ct	no Ct
		24420209957	2024-07-11	Harz	10.7442	52.0353	not recorded	young	negative	no Ct	no Ct	no Ct
		24420209959	2024-07-11	Dessau-Roßlau	12.244	51.9187	female	adult	negative	no Ct	no Ct	no Ct
		24420210763	2024-07-12	Dessau-Roßlau	12.2842	51.8439	female	subadult	negative	no Ct	no Ct	no Ct
		24420211399	2024-07-12	Mansfeld-Südharz	11.5592	51.5611	female	adult	negative	no Ct	no Ct	no Ct
		24420211389	2024-07-13	Altmarkkreis Salzwedel	11.1489	52.8492	male	subadult	negative	no Ct	no Ct	no Ct
		24420211390	2024-07-13	Altmarkkreis Salzwedel	11.1489	52.8492	female	subadult	negative	no Ct	no Ct	no Ct
		24420211401	2024-07-13	Mansfeld-Südharz	11.2078	51.4603	male	subadult	negative	no Ct	no Ct	no Ct
		24420210760	2024-07-14	Harz	11.2894	51.8931	male	adult	negative	no Ct	no Ct	no Ct
		24420210776	2024-07-14	Burgenlandkreis	11.9875	51.0767	female	young	negative	no Ct	no Ct	no Ct
		24420210777	2024-07-14	Burgenlandkreis	11.9875	51.0767	male	young	negative	no Ct	no Ct	no Ct
		24420210778	2024-07-14	Burgenlandkreis	11.9875	51.0767	female	young	negative	no Ct	no Ct	no Ct
		24420210779	2024-07-14	Burgenlandkreis	11.9875	51.0767	female	subadult	negative	no Ct	no Ct	no Ct
		24420211343	2024-07-14	Mansfeld-Südharz	11.3625	51.4653	not recorded	young	negative	no Ct	no Ct	no Ct
		24420211375	2024-07-14	Harz	11.1433	51.6414	female	subadult	negative	no Ct	no Ct	no Ct
		24420211376	2024-07-14	Harz	11.1433	51.6414	female	subadult	negative	no Ct	no Ct	no Ct
		24420211377	2024-07-14	Harz	11.1433	51.6414	male	subadult	negative	no Ct	no Ct	no Ct
		24420211405	2024-07-14	Mansfeld-Südharz	11.1411	51.4194	female	adult	negative	no Ct	no Ct	no Ct
		24420211480	2024-07-15	Harz	10.7442	52.0353	male	young	negative	no Ct	no Ct	no Ct
		24420214363	2024-07-16	Burgenlandkreis	12.1944	50.9764	male	subadult	negative	no Ct	no Ct	no Ct
		24420214367	2024-07-16	Burgenlandkreis	12.2108	51.0869	female	subadult	negative	no Ct	no Ct	no Ct
		24420214368	2024-07-16	Burgenlandkreis	12.2108	51.0869	female	adult	negative	no Ct	no Ct	no Ct
		24420214361	2024-07-17	Burgenlandkreis	11.5658	51.2408	male	young	negative	no Ct	no Ct	no Ct
		24420214351	2024-07-18	Dessau-Roßlau	12.1458	51.8758	female	subadult	negative	no Ct	no Ct	no Ct
		24420216382	2024-07-18	Mansfeld-Südharz	11.0211	51.5594	male	subadult	negative	no Ct	no Ct	no Ct
		24420215608	2024-07-19	Harz	11.2381	51.7214	female	subadult	negative	no Ct	no Ct	no Ct
		24420217759	2024-07-20	Harz	11.1336	51.7108	male	subadult	negative	no Ct	no Ct	no Ct
		24420216379	2024-07-21	Dessau-Roßlau	12.2842	51.8439	male	subadult	negative	no Ct	no Ct	no Ct
		24420217765	2024-07-22	Harz	10.9808	51.6444	male	subadult	negative	no Ct	no Ct	no Ct
		24420217774	2024-07-23	Mansfeld-Südharz	11.1411	51.4194	male	young	negative	no Ct	no Ct	no Ct
		24420217775	2024-07-23	Mansfeld-Südharz	11.1411	51.4194	male	young	negative	no Ct	no Ct	no Ct
		24420217778	2024-07-23	Burgenlandkreis	11.9875	51.0767	female	adult	negative	no Ct	no Ct	no Ct
		24420219343	2024-07-23	Burgenlandkreis	12.1236	51.0911	female	adult	negative	no Ct	no Ct	no Ct
		24420219351	2024-07-23	Wittenberg	12.375	51.8872	female	subadult	negative	no Ct	no Ct	no Ct
		24420219359	2024-07-23	Burgenlandkreis	12.1944	51.1114	male	subadult	negative	no Ct	no Ct	no Ct
		24420222232	2024-07-23	Anhalt-Bitterfeld	12.2672	51.6283	male	adult	negative	no Ct	no Ct	no Ct
		24420219353	2024-07-24	Wittenberg	13.0775	51.7664	male	adult	negative	no Ct	no Ct	no Ct
		24420222178	2024-07-24	Stendal	12.035	52.5828	male	subadult	negative	no Ct	no Ct	no Ct
		24420222962	2024-07-24	Harz	11.1178	51.6083	male	subadult	negative	no Ct	no Ct	no Ct
		24420219355	2024-07-25	Mansfeld-Südharz	11.0283	51.4694	male	adult	negative	no Ct	no Ct	no Ct
		24420219357	2024-07-25	Burgenlandkreis	11.9875	51.0767	male	young	negative	no Ct	no Ct	no Ct
		24420222162	2024-07-25	Mansfeld-Südharz	11.6911	51.4611	female	subadult	negative	no Ct	no Ct	no Ct
		24420222184	2024-07-25	Burgenlandkreis	12.1186	50.9758	female	subadult	negative	no Ct	no Ct	no Ct
		24420222977	2024-07-25	Harz	11.1433	51.6414	male	subadult	negative	no Ct	no Ct	no Ct
		24420219341	2024-07-26	Mansfeld-Südharz	11.1411	51.4194	male	adult	negative	no Ct	no Ct	no Ct
		24420220209	2024-07-26	Saalekreis	11.7358	51.5022	female	adult	negative	no Ct	no Ct	no Ct
		24420222172	2024-07-26	Harz	10.6772	51.8669	male	adult	negative	no Ct	no Ct	no Ct
		24420222193	2024-07-26	Burgenlandkreis	12.1172	51.1922	female	young	negative	no Ct	no Ct	no Ct
		24420222194	2024-07-26	Burgenlandkreis	12.1172	51.1922	male	young	negative	no Ct	no Ct	no Ct
		24420222195	2024-07-26	Burgenlandkreis	12.1172	51.1922	male	subadult	negative	no Ct	no Ct	no Ct
		24420222973	2024-07-26	Harz	11.1433	51.6414	female	subadult	negative	no Ct	no Ct	no Ct
		24420219449	2024-07-27	Stendal	12.0383	52.6156	male	subadult	negative	no Ct	no Ct	no Ct
		24420222959	2024-07-27	Harz	11.0419	51.7519	male	young	negative	no Ct	no Ct	no Ct
		24420222220	2024-07-28	Burgenlandkreis	11.7578	51.2617	female	subadult	negative	no Ct	no Ct	no Ct
		24420222989	2024-07-28	Mansfeld-Südharz	11.3089	51.4375	female	subadult	negative	no Ct	no Ct	no Ct
		24420222981	2024-07-29	Harz	11.1336	51.7108	male	subadult	negative	no Ct	no Ct	no Ct
		24420222982	2024-07-29	Harz	11.1336	51.7108	female	young	negative	no Ct	no Ct	no Ct
		24420222985	2024-07-29	Harz	11.0372	51.6883	male	subadult	negative	no Ct	no Ct	no Ct
		24420222987	2024-07-29	Harz	11.1336	51.7108	male	subadult	negative	no Ct	no Ct	no Ct
		24420222994	2024-07-30	Mansfeld-Südharz	11.7475	51.4594	male	young	negative	no Ct	no Ct	no Ct
		24420224937	2024-07-30	Mansfeld-Südharz	11.1411	51.4194	male	adult	negative	no Ct	no Ct	no Ct
		24420225960	2024-07-30	Mansfeld-Südharz	11.1411	51.4194	male	adult	negative	no Ct	no Ct	no Ct
		24420225962	2024-07-30	Burgenlandkreis	12.1186	50.9758	male	young	negative	no Ct	no Ct	no Ct
		24420227347	2024-07-30	Altmarkkreis Salzwedel	11.5022	52.755	male	young	negative	no Ct	no Ct	no Ct
		24420224934	2024-07-31	Harz	11.2381	51.7214	male	young	negative	no Ct	no Ct	no Ct
		24420225964	2024-07-31	Burgenlandkreis	12.1186	50.9758	male	subadult	negative	no Ct	no Ct	no Ct
		24420226351	2024-07-31	Wittenberg	12.3511	51.9819	male	adult	negative	no Ct	no Ct	no Ct
		24420227331	2024-07-31	Harz	10.9808	51.6444	male	subadult	negative	no Ct	no Ct	no Ct
		24420227332	2024-07-31	Harz	10.9808	51.6444	female	young	negative	no Ct	no Ct	no Ct
		24420227335	2024-07-31	Harz	11.1433	51.6414	female	subadult	negative	no Ct	no Ct	no Ct
		24420226353	2024-08-01	Wittenberg	12.3511	51.9819	male	young	negative	no Ct	no Ct	no Ct
		24420226408	2024-08-03	Dessau-Roßlau	12.244	51.9187	female	subadult	negative	no Ct	no Ct	no Ct
		24420226409	2024-08-03	Dessau-Roßlau	12.244	51.9187	male	subadult	negative	no Ct	no Ct	no Ct
		24420226404	2024-08-04	Dessau-Roßlau	12.244	51.9187	male	adult	negative	no Ct	no Ct	no Ct
		24420227344	2024-08-04	Burgenlandkreis	12.1944	50.9764	male	subadult	negative	no Ct	no Ct	no Ct
		24420228036	2024-08-04	Wittenberg	12.4072	51.9422	female	subadult	negative	no Ct	no Ct	no Ct
		24420226370	2024-08-05	Burgenlandkreis	12.1172	51.1922	female	young	negative	no Ct	no Ct	no Ct
		24420227326	2024-08-05	Mansfeld-Südharz	11.1411	51.4194	female	subadult	negative	no Ct	no Ct	no Ct
		24420227339	2024-08-05	Dessau-Roßlau	12.2842	51.8439	female	subadult	negative	no Ct	no Ct	no Ct
		24420228021	2024-08-05	Mansfeld-Südharz	11.445	51.6392	male	subadult	negative	no Ct	no Ct	no Ct
		24420228023	2024-08-05	Mansfeld-Südharz	11.2078	51.4603	male	adult	negative	no Ct	no Ct	no Ct
		24420229108	2024-08-05	Harz	11.1336	51.7108	female	subadult	negative	no Ct	no Ct	no Ct
		24420227996	2024-08-06	Salzlandkreis	11.7172	51.895	male	adult	negative	no Ct	no Ct	no Ct
		24420228032	2024-08-06	Jerichower Land	12.2644	52.3433	male	subadult	negative	no Ct	no Ct	no Ct
		24420230716	2024-08-06	Dessau-Roßlau	12.2842	51.8439	male	adult	negative	no Ct	no Ct	no Ct
		24420230247	2024-08-07	Burgenlandkreis	11.5247	51.2158	male	subadult	negative	no Ct	no Ct	no Ct
		24420230714	2024-08-07	Mansfeld-Südharz	11.2864	51.5161	female	subadult	negative	no Ct	no Ct	no Ct
		24420230715	2024-08-07	Mansfeld-Südharz	11.2864	51.5161	female	subadult	negative	no Ct	no Ct	no Ct
		24420231311	2024-08-07	Burgenlandkreis	12.1186	50.9758	male	subadult	negative	no Ct	no Ct	no Ct
		24420233059	2024-08-08	Wittenberg	12.3511	51.9819	male	subadult	negative	no Ct	no Ct	no Ct
		24420233078	2024-08-08	Wittenberg	12.3511	51.9819	male	subadult	negative	no Ct	no Ct	no Ct
		24420230722	2024-08-09	Dessau-Roßlau	12.2842	51.8439	male	adult	negative	no Ct	no Ct	no Ct
		24420231309	2024-08-09	Burgenlandkreis	11.4872	51.2658	male	adult	negative	no Ct	no Ct	no Ct
		24420230711	2024-08-10	Harz	10.6772	51.8669	female	young	negative	no Ct	no Ct	no Ct
		24420231324	2024-08-10	Harz	11.1336	51.7108	male	subadult	negative	no Ct	no Ct	no Ct
		24420231325	2024-08-10	Harz	11.1336	51.7108	male	subadult	negative	no Ct	no Ct	no Ct
		24420231326	2024-08-10	Harz	11.1336	51.7108	male	subadult	negative	no Ct	no Ct	no Ct
		24420231337	2024-08-11	Burgenlandkreis	12.1186	50.9758	male	subadult	negative	no Ct	no Ct	no Ct
		24420233089	2024-08-13	Mansfeld-Südharz	11.1411	51.4194	female	subadult	negative	no Ct	no Ct	no Ct
		24420233097	2024-08-13	Mansfeld-Südharz	11.1411	51.4194	male	subadult	negative	no Ct	no Ct	no Ct
		24420233749	2024-08-13	Harz	11.1433	51.6414	female	young	negative	no Ct	no Ct	no Ct
		24420233835	2024-08-14	Harz	10.7106	51.97	male	young	negative	no Ct	no Ct	no Ct
		24420233927	2024-08-15	Mansfeld-Südharz	11.1411	51.4194	male	subadult	negative	no Ct	no Ct	no Ct
		24420235918	2024-08-15	Harz	11.1433	51.6414	male	young	negative	no Ct	no Ct	no Ct
		24420235919	2024-08-15	Harz	11.1433	51.6414	not recorded	not recorded	negative	no Ct	no Ct	no Ct
		24420235920	2024-08-15	Harz	11.1433	51.6414	female	young	negative	no Ct	no Ct	no Ct
		24420235962	2024-08-15	Harz	10.6772	51.8669	female	subadult	negative	no Ct	no Ct	no Ct
		24420234593	2024-08-16	Stendal	12.0383	52.6156	male	subadult	negative	no Ct	no Ct	no Ct
		24420235432	2024-08-16	Mansfeld-Südharz	11.2078	51.4603	male	adult	negative	no Ct	no Ct	no Ct
		24420234553	2024-08-17	Stendal	11.6383	52.5433	male	subadult	negative	no Ct	no Ct	no Ct
		24420235909	2024-08-17	Harz	11.1336	51.7108	male	adult	negative	no Ct	no Ct	no Ct
		24420235964	2024-08-17	Börde	11.1536	52.0925	male	subadult	negative	no Ct	no Ct	no Ct
		24420235435	2024-08-18	Harz	10.7442	52.0353	male	young	negative	no Ct	no Ct	no Ct
		24420235436	2024-08-18	Harz	10.7442	52.0353	female	young	negative	no Ct	no Ct	no Ct
		24420235953	2024-08-18	Altmarkkreis Salzwedel	11.5108	52.8006	male	adult	negative	no Ct	no Ct	no Ct
		24420235960	2024-08-18	Mansfeld-Südharz	11.2628	51.6256	male	young	negative	no Ct	no Ct	no Ct
		24420235961	2024-08-18	Mansfeld-Südharz	11.2628	51.6256	male	subadult	negative	no Ct	no Ct	no Ct
		24420236119	2024-08-18	Stendal	11.6317	52.7903	male	adult	negative	no Ct	no Ct	no Ct
		24420237151	2024-08-18	Mansfeld-Südharz	11.1411	51.4194	female	adult	negative	no Ct	no Ct	no Ct
		24420237152	2024-08-18	Mansfeld-Südharz	11.1411	51.4194	female	adult	negative	no Ct	no Ct	no Ct
		24420235945	2024-08-19	Harz	11.0419	51.7519	female	subadult	negative	no Ct	no Ct	no Ct
		24420237159	2024-08-19	Burgenlandkreis	12.2108	51.0869	male	adult	negative	no Ct	no Ct	no Ct
		24420237608	2024-08-19	Stendal	12.035	52.5828	female	subadult	negative	no Ct	no Ct	no Ct
		24420239637	2024-08-20	Harz	10.7442	52.0353	male	subadult	negative	no Ct	no Ct	no Ct
		24420237059	2024-08-21	Anhalt-Bitterfeld	12.2306	52.0736	not recorded	young	negative	no Ct	no Ct	no Ct
		24420239622	2024-08-21	Mansfeld-Südharz	11.1411	51.4194	female	young	negative	no Ct	no Ct	no Ct
		24420240644	2024-08-21	Mansfeld-Südharz	11.1411	51.4194	male	subadult	negative	no Ct	no Ct	no Ct
		24420240650	2024-08-21	Mansfeld-Südharz	10.9811	51.4983	male	subadult	negative	no Ct	no Ct	no Ct
		24420240628	2024-08-22	Dessau-Roßlau	12.2842	51.8439	male	subadult	negative	no Ct	no Ct	no Ct
		24420240765	2024-08-22	Stendal	12.0383	52.6156	male	subadult	negative	no Ct	no Ct	no Ct
		24420240652	2024-08-23	Harz	11.0508	51.8953	male	adult	negative	no Ct	no Ct	no Ct
		24420244295	2024-08-23	Saalekreis	12.0333	51.5522	not recorded	subadult	negative	no Ct	no Ct	no Ct
		24420241258	2024-08-24	Wittenberg	12.645	51.8686	male	adult	negative	no Ct	no Ct	no Ct
		24420241260	2024-08-24	Wittenberg	12.375	51.8872	male	subadult	negative	no Ct	no Ct	no Ct
		24420241262	2024-08-24	Wittenberg	12.375	51.8872	female	young	negative	no Ct	no Ct	no Ct
		24420241290	2024-08-24	Mansfeld-Südharz	11.2078	51.4603	male	subadult	negative	no Ct	no Ct	no Ct
		24410240959	2024-08-26	Stendal	11.5497	52.9581	female	young	negative	no Ct	no Ct	no Ct
		24420242920	2024-08-26	Mansfeld-Südharz	11.7028	51.5239	male	adult	negative	no Ct	no Ct	no Ct
		24420242069	2024-08-27	Dessau-Roßlau	12.2842	51.8439	male	subadult	negative	no Ct	no Ct	no Ct
		24420244986	2024-08-27	Saalekreis	11.9028	51.6361	female	adult	negative	no Ct	no Ct	no Ct
		24420244990	2024-08-27	Wittenberg	12.645	51.8686	male	adult	negative	no Ct	no Ct	no Ct
		24420244994	2024-08-27	Altmarkkreis Salzwedel	11.3389	52.4439	male	adult	negative	no Ct	no Ct	no Ct
		24420244279	2024-08-28	Mansfeld-Südharz	11.1411	51.4194	female	adult	negative	no Ct	no Ct	no Ct
		24420244280	2024-08-28	Mansfeld-Südharz	11.1411	51.4194	male	adult	negative	no Ct	no Ct	no Ct
		24420244992	2024-08-28	Burgenlandkreis	12.1236	51.0911	male	subadult	negative	no Ct	no Ct	no Ct
		24420247816	2024-08-29	Harz	11.1433	51.6414	female	young	negative	no Ct	no Ct	no Ct
		24420247817	2024-08-29	Harz	11.1433	51.6414	female	young	negative	no Ct	no Ct	no Ct
		24420247818	2024-08-29	Harz	11.1433	51.6414	female	young	negative	no Ct	no Ct	no Ct
		24420246568	2024-08-30	Burgenlandkreis	12.1172	51.1922	male	subadult	negative	no Ct	no Ct	no Ct
		24420245607	2024-08-31	Wittenberg	12.375	51.8872	male	adult	negative	no Ct	no Ct	no Ct
		24420245611	2024-08-31	Salzlandkreis	11.3778	51.7958	male	adult	negative	no Ct	no Ct	no Ct
		24420245612	2024-08-31	Salzlandkreis	11.3778	51.7958	male	adult	negative	no Ct	no Ct	no Ct
		24420245613	2024-08-31	Salzlandkreis	11.3778	51.7958	male	adult	negative	no Ct	no Ct	no Ct
		24420246562	2024-08-31	Dessau-Roßlau	12.2842	51.8439	male	subadult	negative	no Ct	no Ct	no Ct
		24420246608	2024-08-31	Burgenlandkreis	11.8822	51.2369	male	subadult	negative	no Ct	no Ct	no Ct
		24420246617	2024-08-31	Burgenlandkreis	12.1172	51.1922	male	subadult	negative	no Ct	no Ct	no Ct
		24420246618	2024-08-31	Burgenlandkreis	12.1172	51.1922	male	subadult	negative	no Ct	no Ct	no Ct
		24420248724	2024-09-01	Altmarkkreis Salzwedel	10.9956	52.7083	male	subadult	negative	no Ct	no Ct	no Ct
		24420246571	2024-09-02	Dessau-Roßlau	12.2842	51.8439	male	adult	negative	no Ct	no Ct	no Ct
		24420246573	2024-09-02	Dessau-Roßlau	12.2842	51.8439	male	subadult	negative	no Ct	no Ct	no Ct
		24420249976	2024-09-02	Burgenlandkreis	12.1944	51.1114	male	subadult	negative	no Ct	no Ct	no Ct
		24420253010	2024-09-03	Harz	10.9808	51.6444	male	adult	negative	no Ct	no Ct	no Ct
		24420248722	2024-09-04	Wittenberg	12.8186	51.8864	male	subadult	negative	no Ct	no Ct	no Ct
		24420250618	2024-09-06	Dessau-Roßlau	12.244	51.9187	male	young	negative	no Ct	no Ct	no Ct
		24420251197	2024-09-06	Burgenlandkreis	12.1944	51.1114	male	young	negative	no Ct	no Ct	no Ct
		24420251206	2024-09-06	Saalekreis	11.9531	51.5964	male	adult	negative	no Ct	no Ct	no Ct
		24420250628	2024-09-07	Salzlandkreis	11.5408	51.8767	female	young	negative	no Ct	no Ct	no Ct
		24420251200	2024-09-07	Harz	10.7853	51.6861	female	subadult	negative	no Ct	no Ct	no Ct
		24420251201	2024-09-07	Harz	10.7853	51.6861	female	subadult	negative	no Ct	no Ct	no Ct
		24420253004	2024-09-07	Burgenlandkreis	12.1236	51.0911	female	adult	negative	no Ct	no Ct	no Ct
		24420250612	2024-09-08	Dessau-Roßlau	12.2842	51.8439	male	young	negative	no Ct	no Ct	no Ct
		24420253006	2024-09-08	Burgenlandkreis	12.0769	51.0042	male	subadult	negative	no Ct	no Ct	no Ct
		24420253008	2024-09-08	Harz	11.1433	51.6414	male	subadult	negative	no Ct	no Ct	no Ct
		24420254472	2024-09-08	Saalekreis	12.0333	51.5522	male	adult	negative	no Ct	no Ct	no Ct
		24420254480	2024-09-08	Saalekreis	12.0333	51.5522	male	adult	negative	no Ct	no Ct	no Ct
		24420256285	2024-09-09	Harz	11.1433	51.6414	male	young	negative	no Ct	no Ct	no Ct
		24420251209	2024-09-10	Stendal	11.7686	52.6264	female	subadult	negative	no Ct	no Ct	no Ct
		24420251210	2024-09-10	Stendal	11.7686	52.6264	male	adult	negative	no Ct	no Ct	no Ct
		24420253163	2024-09-10	Jerichower Land	12.1536	52.4086	female	subadult	negative	no Ct	no Ct	no Ct
		24420254429	2024-09-10	Stendal	11.8131	52.8597	female	adult	negative	no Ct	no Ct	no Ct
		24420254460	2024-09-11	Mansfeld-Südharz	11.1411	51.4194	male	subadult	negative	no Ct	no Ct	no Ct
		24420254461	2024-09-11	Mansfeld-Südharz	11.1411	51.4194	female	subadult	negative	no Ct	no Ct	no Ct
		24420255457	2024-09-11	Burgenlandkreis	12.1236	51.0911	female	adult	negative	no Ct	no Ct	no Ct
		24420255458	2024-09-11	Burgenlandkreis	12.1236	51.0911	female	adult	negative	no Ct	no Ct	no Ct
		24420257455	2024-09-11	Burgenlandkreis	12.1236	51.0911	male	young	negative	no Ct	no Ct	no Ct
		24420254431	2024-09-12	Burgenlandkreis	11.7686	51.2508	male	adult	negative	no Ct	no Ct	no Ct
		24420257460	2024-09-12	Burgenlandkreis	12.0769	51.0042	male	subadult	negative	no Ct	no Ct	no Ct
		24420257461	2024-09-12	Burgenlandkreis	12.0769	51.0042	male	subadult	negative	no Ct	no Ct	no Ct
		24420257463	2024-09-12	Stendal	12.035	52.5828	male	subadult	negative	no Ct	no Ct	no Ct
		24420256281	2024-09-13	Wittenberg	12.375	51.8872	male	young	negative	no Ct	no Ct	no Ct
		24420256727	2024-09-13	Jerichower Land	12.1536	52.4086	male	subadult	negative	no Ct	no Ct	no Ct
		24420257394	2024-09-13	Burgenlandkreis	12.1172	51.1922	male	subadult	negative	no Ct	no Ct	no Ct
		24420257395	2024-09-13	Burgenlandkreis	12.1172	51.1922	female	young	negative	no Ct	no Ct	no Ct
		24420257469	2024-09-13	Saalekreis	11.9531	51.5964	female	adult	negative	no Ct	no Ct	no Ct
		24420256270	2024-09-14	Dessau-Roßlau	12.244	51.9187	male	subadult	negative	no Ct	no Ct	no Ct
		24420256268	2024-09-15	Wittenberg	12.3511	51.9819	female	young	negative	no Ct	no Ct	no Ct
		24420257383	2024-09-15	Harz	11.1178	51.6083	male	subadult	negative	no Ct	no Ct	no Ct
		24420257386	2024-09-15	Harz	11.1433	51.6414	male	adult	negative	no Ct	no Ct	no Ct
		24420257389	2024-09-16	Salzlandkreis	11.3778	51.7958	male	subadult	negative	no Ct	no Ct	no Ct
		24420257390	2024-09-16	Salzlandkreis	11.3778	51.7958	female	subadult	negative	no Ct	no Ct	no Ct
		24420257391	2024-09-16	Salzlandkreis	11.3778	51.7958	female	adult	negative	no Ct	no Ct	no Ct
		24420257467	2024-09-16	Dessau-Roßlau	12.2842	51.8439	male	subadult	negative	no Ct	no Ct	no Ct
		24420259520	2024-09-16	Börde	11.1714	52.0472	female	adult	negative	no Ct	no Ct	no Ct
		24420261216	2024-09-16	Salzlandkreis	11.3778	51.7958	male	young	negative	no Ct	no Ct	no Ct
		24420260643	2024-09-17	Altmarkkreis Salzwedel	10.9956	52.7083	female	subadult	negative	no Ct	no Ct	no Ct
		24420260742	2024-09-17	Stendal	12.035	52.5828	male	young	negative	no Ct	no Ct	no Ct
		24420261210	2024-09-19	Wittenberg	12.4578	51.8856	female	subadult	negative	no Ct	no Ct	no Ct
		24420262892	2024-09-19	Jerichower Land	12.1536	52.4086	male	subadult	negative	no Ct	no Ct	no Ct
		24420261213	2024-09-20	Wittenberg	12.4578	51.8856	female	subadult	negative	no Ct	no Ct	no Ct
		24420265114	2024-09-20	Salzlandkreis	11.5617	51.7647	female	adult	negative	no Ct	no Ct	no Ct
		24420265129	2024-09-20	Harz	11.1433	51.6414	male	young	negative	no Ct	no Ct	no Ct
		24420265130	2024-09-20	Harz	11.1433	51.6414	male	subadult	negative	no Ct	no Ct	no Ct
		24420266421	2024-09-20	Wittenberg	12.9219	51.6603	male	subadult	negative	no Ct	no Ct	no Ct
		24420265110	2024-09-21	Salzlandkreis	11.6342	51.8967	female	subadult	negative	no Ct	no Ct	no Ct
		24420265136	2024-09-21	Burgenlandkreis	12.0292	51.0411	male	adult	negative	no Ct	no Ct	no Ct
		24420262756	2024-09-22	Salzlandkreis	11.5331	51.8467	male	young	negative	no Ct	no Ct	no Ct
		24420265120	2024-09-23	Mansfeld-Südharz	11.1411	51.4194	female	adult	negative	no Ct	no Ct	no Ct
		24420266733	2024-09-24	Jerichower Land	12.2644	52.3433	female	young	negative	no Ct	no Ct	no Ct
		24420270214	2024-09-24	Harz	11.1433	51.6414	male	subadult	negative	no Ct	no Ct	no Ct
		24420270216	2024-09-25	Saalekreis	11.9317	51.5781	female	subadult	negative	no Ct	no Ct	no Ct
		24420270220	2024-09-25	Saalekreis	11.9317	51.5781	male	adult	negative	no Ct	no Ct	no Ct
		24420270221	2024-09-25	Saalekreis	11.9317	51.5781	male	young	negative	no Ct	no Ct	no Ct
		24420270222	2024-09-25	Saalekreis	11.9317	51.5781	female	young	negative	no Ct	no Ct	no Ct
		24420267242	2024-09-26	Harz	10.6711	51.7619	male	young	negative	no Ct	no Ct	no Ct
		24420268275	2024-09-26	Wittenberg	12.9219	51.6603	female	adult	negative	no Ct	no Ct	no Ct
		24420268276	2024-09-26	Wittenberg	12.9219	51.6603	female	adult	negative	no Ct	no Ct	no Ct
		24420268277	2024-09-26	Wittenberg	12.9219	51.6603	female	subadult	negative	no Ct	no Ct	no Ct
		24420268279	2024-09-26	Harz	10.7106	51.97	female	adult	negative	no Ct	no Ct	no Ct
		24420270212	2024-09-26	Mansfeld-Südharz	11.2964	51.4728	female	subadult	negative	no Ct	no Ct	no Ct
		24420272728	2024-09-26	Wittenberg	12.9219	51.6603	male	subadult	negative	no Ct	no Ct	no Ct
		24420273589	2024-09-26	Wittenberg	12.9219	51.6603	female	subadult	negative	no Ct	no Ct	no Ct
		24420269970	2024-09-28	Stendal	11.5994	52.54	female	young	negative	no Ct	no Ct	no Ct
		24420271474	2024-09-28	Burgenlandkreis	12.0714	51.0531	female	subadult	negative	no Ct	no Ct	no Ct
		24420271489	2024-09-28	Harz	11.1433	51.6414	female	subadult	negative	no Ct	no Ct	no Ct
		24420271494	2024-09-28	Harz	11.1336	51.7108	male	subadult	negative	no Ct	no Ct	no Ct
		24420271496	2024-09-28	Harz	11.1433	51.6414	not recorded	young	negative	no Ct	no Ct	no Ct
		24420269976	2024-09-29	Stendal	12.035	52.5828	female	subadult	negative	no Ct	no Ct	no Ct
		24420271471	2024-09-29	Mansfeld-Südharz	11.0436	51.4356	male	subadult	negative	no Ct	no Ct	no Ct
		24420273595	2024-09-29	Burgenlandkreis	12.1944	50.9764	female	adult	negative	no Ct	no Ct	no Ct
		24420273596	2024-09-29	Burgenlandkreis	12.1944	50.9764	female	young	negative	no Ct	no Ct	no Ct
		24420273597	2024-09-29	Burgenlandkreis	12.1944	50.9764	female	adult	negative	no Ct	no Ct	no Ct
		24420273598	2024-09-29	Burgenlandkreis	12.1944	50.9764	female	young	negative	no Ct	no Ct	no Ct
		24420273627	2024-09-29	Burgenlandkreis	12.1944	50.9764	male	subadult	negative	no Ct	no Ct	no Ct
		24420271476	2024-09-30	Burgenlandkreis	12.1944	50.9764	female	subadult	negative	no Ct	no Ct	no Ct
		24420271571	2024-10-01	Stendal	11.9275	52.7544	female	adult	negative	no Ct	no Ct	no Ct
		24420272738	2024-10-01	Mansfeld-Südharz	11.0436	51.4356	male	adult	negative	no Ct	no Ct	no Ct
		24420272742	2024-10-01	Mansfeld-Südharz	11.5139	51.6467	male	subadult	negative	no Ct	no Ct	no Ct
		24420274208	2024-10-02	Harz	10.7442	52.0353	female	young	negative	no Ct	no Ct	no Ct
		24420274190	2024-10-04	Harz	10.7442	52.0353	male	subadult	negative	no Ct	no Ct	no Ct
		24420274908	2024-10-04	Stendal	11.8575	52.6083	female	subadult	negative	no Ct	no Ct	no Ct
		24420274912	2024-10-04	Mansfeld-Südharz	11.2078	51.4603	male	adult	negative	no Ct	no Ct	no Ct
		24420274906	2024-10-06	Stendal	12.0383	52.6156	male	young	negative	no Ct	no Ct	no Ct
		24420274910	2024-10-06	Stendal	12.035	52.5828	female	subadult	negative	no Ct	no Ct	no Ct
		24420278882	2024-10-07	Saalekreis	12.0333	51.5522	female	subadult	negative	no Ct	no Ct	no Ct
		24420276812	2024-10-08	Jerichower Land	12.1536	52.4086	male	subadult	negative	no Ct	no Ct	no Ct
		24420280063	2024-10-08	Harz	10.6772	51.8669	male	subadult	negative	no Ct	no Ct	no Ct
		24420280064	2024-10-08	Harz	10.6772	51.8669	male	subadult	negative	no Ct	no Ct	no Ct
		24420281871	2024-10-08	Altmarkkreis Salzwedel	11.5022	52.755	male	young	negative	no Ct	no Ct	no Ct
		24420281896	2024-10-08	Altmarkkreis Salzwedel	11.5022	52.755	male	adult	negative	no Ct	no Ct	no Ct
		24420280093	2024-10-09	Wittenberg	13.0497	51.7811	male	young	negative	no Ct	no Ct	no Ct
		24420281868	2024-10-09	Stendal	12.0383	52.6156	male	subadult	negative	no Ct	no Ct	no Ct
		24420278968	2024-10-10	Stendal	12.035	52.5828	male	subadult	negative	no Ct	no Ct	no Ct
		24420279505	2024-10-10	Altmarkkreis Salzwedel	11.5542	52.6036	not recorded	young	negative	no Ct	no Ct	no Ct
		24420280622	2024-10-11	Harz	10.7442	52.0353	female	young	negative	no Ct	no Ct	no Ct
		24420285350	2024-10-11	Saalekreis	11.9317	51.5781	male	subadult	negative	no Ct	no Ct	no Ct
		24420280237	2024-10-12	Stendal	11.8878	52.5408	male	young	negative	no Ct	no Ct	no Ct
		24420283165	2024-10-12	Burgenlandkreis	12.1944	50.9764	male	subadult	negative	no Ct	no Ct	no Ct
		24420283166	2024-10-12	Burgenlandkreis	12.1944	50.9764	female	young	negative	no Ct	no Ct	no Ct
		24420283167	2024-10-12	Burgenlandkreis	12.1944	50.9764	female	young	negative	no Ct	no Ct	no Ct
		24420283168	2024-10-12	Burgenlandkreis	12.1944	50.9764	female	young	negative	no Ct	no Ct	no Ct
		24420283173	2024-10-12	Burgenlandkreis	12.1944	50.9764	female	young	negative	no Ct	no Ct	no Ct
		24420280127	2024-10-13	Stendal	11.5458	52.6903	male	subadult	negative	no Ct	no Ct	no Ct
		24420280725	2024-10-13	Jerichower Land	12.2644	52.3433	male	subadult	negative	no Ct	no Ct	no Ct
		24420281892	2024-10-14	Dessau-Roßlau	12.244	51.9187	female	young	negative	no Ct	no Ct	no Ct
		24420283159	2024-10-14	Wittenberg	13.0717	51.8272	female	young	negative	no Ct	no Ct	no Ct
		24420285346	2024-10-14	Burgenlandkreis	12.1536	50.9653	female	young	negative	no Ct	no Ct	no Ct
		24420288387	2024-10-14	Anhalt-Bitterfeld	12.2672	51.6283	male	adult	negative	no Ct	no Ct	no Ct
		24420286176	2024-10-15	Burgenlandkreis	12.1536	50.9653	male	adult	negative	no Ct	no Ct	no Ct
		24420287384	2024-10-15	Saalekreis	11.9317	51.5781	male	adult	negative	no Ct	no Ct	no Ct
		24420287337	2024-10-18	Mansfeld-Südharz	11.2078	51.4603	male	adult	negative	no Ct	no Ct	no Ct
		24420287342	2024-10-18	Dessau-Roßlau	12.2842	51.8439	male	adult	negative	no Ct	no Ct	no Ct
		24420288185	2024-10-18	Mansfeld-Südharz	11.2864	51.5161	female	young	negative	no Ct	no Ct	no Ct
		24420288385	2024-10-18	Halle (Saale)	11.9081	51.5256	female	adult	negative	no Ct	no Ct	no Ct
		24420286248	2024-10-19	Stendal	12.1144	52.5519	female	young	negative	no Ct	no Ct	no Ct
		24420286249	2024-10-19	Stendal	12.1144	52.5519	male	young	negative	no Ct	no Ct	no Ct
		24420287335	2024-10-19	Wittenberg	12.8186	51.8864	male	subadult	negative	no Ct	no Ct	no Ct
		24420287344	2024-10-19	Dessau-Roßlau	12.244	51.9187	female	young	negative	no Ct	no Ct	no Ct
		24420287433	2024-10-19	Burgenlandkreis	11.9875	51.0767	male	subadult	negative	no Ct	no Ct	no Ct
		24420287434	2024-10-19	Burgenlandkreis	11.9875	51.0767	male	young	negative	no Ct	no Ct	no Ct
		24420287380	2024-10-19	Börde	11.1714	52.0472	male	adult	negative	no Ct	no Ct	no Ct
		24420287382	2024-10-19	Mansfeld-Südharz	11.1411	51.4194	male	young	negative	no Ct	no Ct	no Ct
		24420288295	2024-10-19	Burgenlandkreis	12.0292	51.0411	male	adult	negative	no Ct	no Ct	no Ct
		24420291940	2024-10-19	Harz	11.0419	51.7519	male	subadult	negative	no Ct	no Ct	no Ct
		24420291946	2024-10-19	Saalekreis	12.0333	51.5522	male	young	negative	no Ct	no Ct	no Ct
		24420291947	2024-10-19	Saalekreis	12.0333	51.5522	female	subadult	negative	no Ct	no Ct	no Ct
		24420286737	2024-10-20	Stendal	12.0383	52.6156	male	subadult	negative	no Ct	no Ct	no Ct
		24420287333	2024-10-20	Mansfeld-Südharz	11.7475	51.4594	female	subadult	negative	no Ct	no Ct	no Ct
		24420288332	2024-10-20	Harz	11.1178	51.6083	male	subadult	negative	no Ct	no Ct	no Ct
		24420288389	2024-10-20	Stendal	11.6317	52.7903	male	young	negative	no Ct	no Ct	no Ct
		24420289616	2024-10-21	Wittenberg	13.0717	51.8272	female	young	negative	no Ct	no Ct	no Ct
		24420291949	2024-10-21	Saalekreis	12.0333	51.5522	male	subadult	negative	no Ct	no Ct	no Ct
		24420291951	2024-10-21	Harz	10.7442	52.0353	female	young	negative	no Ct	no Ct	no Ct
		24420289611	2024-10-22	Saalekreis	11.775	51.4836	female	young	negative	no Ct	no Ct	no Ct
		24420290235	2024-10-22	Stendal	12.0383	52.6156	female	young	negative	no Ct	no Ct	no Ct
		24420294842	2024-10-22	Saalekreis	12.1597	51.5258	female	young	negative	no Ct	no Ct	no Ct
		24420294845	2024-10-22	Saalekreis	11.9028	51.6361	male	subadult	negative	no Ct	no Ct	no Ct
		24420295729	2024-10-22	Harz	11.1178	51.6083	male	subadult	negative	no Ct	no Ct	no Ct
		24420294855	2024-10-23	Mansfeld-Südharz	11.2753	51.5742	male	subadult	negative	no Ct	no Ct	no Ct
		24420293655	2024-10-24	Harz	10.7442	52.0353	male	subadult	negative	no Ct	no Ct	no Ct
		24420295747	2024-10-24	Stendal	11.8878	52.5408	male	subadult	negative	no Ct	no Ct	no Ct
		24420294847	2024-10-25	Stendal	11.7686	52.6264	male	subadult	negative	no Ct	no Ct	no Ct
		24420295818	2024-10-25	Burgenlandkreis	12.2153	51.1264	male	adult	negative	no Ct	no Ct	no Ct
		24420294852	2024-10-26	Harz	10.7442	52.0353	male	young	negative	no Ct	no Ct	no Ct
		24420294853	2024-10-26	Harz	10.7442	52.0353	female	young	negative	no Ct	no Ct	no Ct
		24420295739	2024-10-26	Harz	11.1433	51.6414	female	young	negative	no Ct	no Ct	no Ct
		24420298759	2024-10-26	Burgenlandkreis	12.1186	50.9758	female	subadult	negative	no Ct	no Ct	no Ct
		24420298760	2024-10-26	Burgenlandkreis	12.1186	50.9758	female	young	negative	no Ct	no Ct	no Ct
		24420299740	2024-10-26	Wittenberg	12.9219	51.6603	male	adult	negative	no Ct	no Ct	no Ct
		24420293679	2024-10-27	Stendal	11.5458	52.6903	female	subadult	negative	no Ct	no Ct	no Ct
		24420293680	2024-10-27	Stendal	11.5458	52.6903	female	subadult	negative	no Ct	no Ct	no Ct
		24420294840	2024-10-27	Jerichower Land	12.2644	52.3433	male	young	negative	no Ct	no Ct	no Ct
		24420295749	2024-10-27	Harz	11.2381	51.7214	male	subadult	negative	no Ct	no Ct	no Ct
		24420295758	2024-10-27	Dessau-Roßlau	12.244	51.9187	male	subadult	negative	no Ct	no Ct	no Ct
		24420295820	2024-10-27	Burgenlandkreis	11.8822	51.2369	female	young	negative	no Ct	no Ct	no Ct
		24420301116	2024-10-27	Saalekreis	11.8611	51.6228	not recorded	not recorded	negative	no Ct	no Ct	no Ct
		24420295951	2024-10-28	Altmarkkreis Salzwedel	11.5022	52.755	not recorded	not recorded	negative	no Ct	no Ct	no Ct
		24420295816	2024-10-28	Harz	10.7442	52.0353	female	subadult	negative	no Ct	no Ct	no Ct
		24420298402	2024-10-28	Wittenberg	12.4072	51.9422	male	adult	negative	no Ct	no Ct	no Ct
		24420298729	2024-10-28	Mansfeld-Südharz	11.0436	51.4356	female	adult	negative	no Ct	no Ct	no Ct
		24420298764	2024-10-28	Burgenlandkreis	12.0769	51.0042	male	subadult	negative	no Ct	no Ct	no Ct
		24420298727	2024-10-29	Mansfeld-Südharz	11.2078	51.4603	male	adult	negative	no Ct	no Ct	no Ct
		24420299728	2024-10-29	Burgenlandkreis	12.1944	50.9764	female	adult	negative	no Ct	no Ct	no Ct
		24420299748	2024-10-29	Burgenlandkreis	12.1186	50.9758	female	subadult	negative	no Ct	no Ct	no Ct
		24420301888	2024-10-29	Harz	11.1433	51.6414	male	adult	negative	no Ct	no Ct	no Ct
		24420299732	2024-10-30	Salzlandkreis	11.5858	51.8544	male	young	negative	no Ct	no Ct	no Ct
		24420299723	2024-10-31	Wittenberg	12.8186	51.8864	male	subadult	negative	no Ct	no Ct	no Ct
		24420301118	2024-10-31	Börde	11.1714	52.0472	female	adult	negative	no Ct	no Ct	no Ct
		24420301899	2024-10-31	Dessau-Roßlau	12.2842	51.8439	female	subadult	negative	no Ct	no Ct	no Ct
		24420301908	2024-10-31	Burgenlandkreis	12.1186	50.9758	male	young	negative	no Ct	no Ct	no Ct
		24420300424	2024-11-01	Stendal	12.0383	52.6156	male	young	negative	no Ct	no Ct	no Ct
		24420301886	2024-11-01	Harz	11.1336	51.7108	female	young	negative	no Ct	no Ct	no Ct
		24420301904	2024-11-01	Burgenlandkreis	12.1172	51.1922	male	adult	negative	no Ct	no Ct	no Ct
		24420304054	2024-11-01	Burgenlandkreis	12.0011	51	male	subadult	negative	no Ct	no Ct	no Ct
		24420300421	2024-11-02	Stendal	11.6383	52.5433	male	young	negative	no Ct	no Ct	no Ct
		24420301914	2024-11-02	Altmarkkreis Salzwedel	11.4053	52.7289	male	young	negative	no Ct	no Ct	no Ct
		24420304028	2024-11-02	Wittenberg	12.3769	51.9639	female	adult	negative	no Ct	no Ct	no Ct
		24420300426	2024-11-03	Stendal	12.0383	52.6156	not recorded	not recorded	negative	no Ct	no Ct	no Ct
		24420302015	2024-11-03	Altmarkkreis Salzwedel	11.32	52.4683	male	young	negative	no Ct	no Ct	no Ct
		24420301884	2024-11-04	Harz	11.1178	51.6083	male	adult	negative	no Ct	no Ct	no Ct
		24420301895	2024-11-04	Anhalt-Bitterfeld	12.2672	51.6283	female	adult	negative	no Ct	no Ct	no Ct
		24420304056	2024-11-04	Wittenberg	12.375	51.8872	male	subadult	negative	no Ct	no Ct	no Ct
		24420304059	2024-11-04	Mansfeld-Südharz	11.1411	51.4194	male	subadult	negative	no Ct	no Ct	no Ct
		24420302018	2024-11-05	Altmarkkreis Salzwedel	11.32	52.4683	male	young	negative	no Ct	no Ct	no Ct
		24420307897	2024-11-05	Stendal	11.7533	52.8481	female	adult	negative	no Ct	no Ct	no Ct
		24420307785	2024-11-06	Salzlandkreis	11.5331	51.8467	male	young	negative	no Ct	no Ct	no Ct
		24420307832	2024-11-06	Stendal	11.7686	52.6264	male	young	negative	no Ct	no Ct	no Ct
		24420308267	2024-11-06	Stendal	11.8878	52.5408	male	young	negative	no Ct	no Ct	no Ct
		24420309699	2024-11-06	Wittenberg	12.9219	51.6603	male	young	negative	no Ct	no Ct	no Ct
		24420309700	2024-11-06	Wittenberg	12.9219	51.6603	female	subadult	negative	no Ct	no Ct	no Ct
		24420311490	2024-11-06	Saalekreis	11.9317	51.5781	female	young	negative	no Ct	no Ct	no Ct
		24420311491	2024-11-06	Saalekreis	11.9317	51.5781	male	young	negative	no Ct	no Ct	no Ct
		24420309026	2024-11-07	Burgenlandkreis	12.1172	51.1922	male	adult	negative	no Ct	no Ct	no Ct
		24420309145	2024-11-07	Stendal	11.5994	52.6714	male	subadult	negative	no Ct	no Ct	no Ct
		24420311485	2024-11-08	Burgenlandkreis	12.2153	51.1264	female	young	negative	no Ct	no Ct	no Ct
		24420309147	2024-11-09	Stendal	12.035	52.5828	female	subadult	negative	no Ct	no Ct	no Ct
		24420309694	2024-11-09	Salzlandkreis	11.7172	51.895	female	young	negative	no Ct	no Ct	no Ct
		24420309696	2024-11-09	Mansfeld-Südharz	11.7475	51.4594	female	adult	negative	no Ct	no Ct	no Ct
		24420316892	2024-11-09	Mansfeld-Südharz	11.3039	51.5894	male	adult	negative	no Ct	no Ct	no Ct
		24420311476	2024-11-10	Burgenlandkreis	12.0769	51.0042	male	subadult	negative	no Ct	no Ct	no Ct
		24420311427	2024-11-11	Dessau-Roßlau	12.244	51.9187	male	young	negative	no Ct	no Ct	no Ct
		24420316888	2024-11-12	Stendal	11.7686	52.6264	male	young	negative	no Ct	no Ct	no Ct
		24420316890	2024-11-12	Burgenlandkreis	12.1944	50.9764	female	adult	negative	no Ct	no Ct	no Ct
		24420317720	2024-11-12	Mansfeld-Südharz	11.445	51.6392	male	adult	negative	no Ct	no Ct	no Ct
		24420317760	2024-11-12	Wittenberg	12.4072	51.9422	male	subadult	negative	no Ct	no Ct	no Ct
		24420320801	2024-11-12	Burgenlandkreis	12.1944	50.9764	male	subadult	negative	no Ct	no Ct	no Ct
		24420320915	2024-11-12	Altmarkkreis Salzwedel	11.5022	52.755	male	young	negative	no Ct	no Ct	no Ct
		24420326541	2024-11-12	Burgenlandkreis	12.1944	50.9764	male	subadult	negative	no Ct	no Ct	no Ct
		24420326542	2024-11-12	Burgenlandkreis	12.1944	50.9764	male	subadult	negative	no Ct	no Ct	no Ct
		24420317717	2024-11-13	Burgenlandkreis	12.1186	50.9758	female	subadult	negative	no Ct	no Ct	no Ct
		24420317718	2024-11-13	Burgenlandkreis	12.1186	50.9758	female	subadult	negative	no Ct	no Ct	no Ct
		24420317722	2024-11-13	Wittenberg	12.745	51.7897	male	adult	negative	no Ct	no Ct	no Ct
		24420317730	2024-11-13	Salzlandkreis	11.5858	51.8544	female	young	negative	no Ct	no Ct	no Ct
		24420317750	2024-11-13	Burgenlandkreis	11.8569	51.1183	male	subadult	negative	no Ct	no Ct	no Ct
		24420318761	2024-11-13	Saalekreis	11.9028	51.6361	male	subadult	negative	no Ct	no Ct	no Ct
		24420320920	2024-11-13	Altmarkkreis Salzwedel	11.5022	52.755	male	young	negative	no Ct	no Ct	no Ct
		24420326254	2024-11-14	Burgenlandkreis	12.1944	50.9764	male	adult	negative	no Ct	no Ct	no Ct
		24420320738	2024-11-15	Burgenlandkreis	12.1172	51.1922	female	subadult	negative	no Ct	no Ct	no Ct
		24420326364	2024-11-15	Burgenlandkreis	12.0769	51.0042	male	subadult	negative	no Ct	no Ct	no Ct
		24420328766	2024-11-15	Saalekreis	11.9028	51.6361	female	subadult	negative	no Ct	no Ct	no Ct
		24420317938	2024-11-16	Stendal	12.0383	52.6156	male	young	negative	no Ct	no Ct	no Ct
		24420319553	2024-11-16	Harz	11.1336	51.7108	not recorded	not recorded	negative	no Ct	no Ct	no Ct
		24420320571	2024-11-16	Burgenlandkreis	12.1236	51.0911	male	subadult	negative	no Ct	no Ct	no Ct
		24420320617	2024-11-16	Burgenlandkreis	12.1944	51.1114	female	young	negative	no Ct	no Ct	no Ct
		24420321107	2024-11-16	Burgenlandkreis	11.8822	51.2369	male	young	negative	no Ct	no Ct	no Ct
		24420322199	2024-11-16	Harz	10.9575	51.7925	not recorded	young	negative	no Ct	no Ct	no Ct
		24420330430	2024-11-16	Saalekreis	11.8611	51.6228	male	subadult	negative	no Ct	no Ct	no Ct
		24420318736	2024-11-17	Dessau-Roßlau	12.244	51.9187	female	subadult	negative	no Ct	no Ct	no Ct
		24420318740	2024-11-17	Harz	10.7442	52.0353	male	young	negative	no Ct	no Ct	no Ct
		24420320239	2024-11-17	Mansfeld-Südharz	11.2964	51.4728	female	subadult	negative	no Ct	no Ct	no Ct
		24420320240	2024-11-17	Mansfeld-Südharz	11.2964	51.4728	female	subadult	negative	no Ct	no Ct	no Ct
		24420318765	2024-11-18	Salzlandkreis	11.5331	51.8467	female	young	negative	no Ct	no Ct	no Ct
		24420320910	2024-11-18	Harz	10.7442	52.0353	female	young	negative	no Ct	no Ct	no Ct
		24420326158	2024-11-18	Mansfeld-Südharz	11.1411	51.4194	male	subadult	negative	no Ct	no Ct	no Ct
		24420326595	2024-11-18	Burgenlandkreis	12.025	51.1194	male	young	negative	no Ct	no Ct	no Ct
		24420326824	2024-11-18	Stendal	12.0383	52.6156	male	young	negative	no Ct	no Ct	no Ct
		24420326825	2024-11-18	Stendal	12.0383	52.6156	female	young	negative	no Ct	no Ct	no Ct
		24420328240	2024-11-19	Dessau-Roßlau	12.2842	51.8439	female	young	negative	no Ct	no Ct	no Ct
		24420333374	2024-11-20	Salzlandkreis	11.3778	51.7958	female	young	negative	no Ct	no Ct	no Ct
		24420333380	2024-11-20	Salzlandkreis	11.3778	51.7958	female	young	negative	no Ct	no Ct	no Ct
		24420333422	2024-11-20	Salzlandkreis	11.3778	51.7958	male	young	negative	no Ct	no Ct	no Ct
		24420335640	2024-11-20	Salzlandkreis	11.4233	51.7994	female	young	negative	no Ct	no Ct	no Ct
		24420335641	2024-11-20	Salzlandkreis	11.4233	51.7994	female	young	negative	no Ct	no Ct	no Ct
		24420330562	2024-11-21	Stendal	11.9275	52.7544	male	adult	negative	no Ct	no Ct	no Ct
		24420337543	2024-11-21	Burgenlandkreis	12.0925	51.1428	male	subadult	negative	no Ct	no Ct	no Ct
		24420335535	2024-11-23	Harz	10.7814	51.9847	female	adult	negative	no Ct	no Ct	no Ct
		24420335634	2024-11-23	Harz	10.7814	51.9847	female	young	negative	no Ct	no Ct	no Ct
		24420335635	2024-11-23	Harz	10.7814	51.9847	female	young	negative	no Ct	no Ct	no Ct
		24420335637	2024-11-23	Harz	10.7814	51.9847	male	young	negative	no Ct	no Ct	no Ct
		24420335647	2024-11-23	Harz	10.7106	51.97	female	adult	negative	no Ct	no Ct	no Ct
		24420335648	2024-11-23	Harz	10.7106	51.97	female	adult	negative	no Ct	no Ct	no Ct
		24420335649	2024-11-23	Harz	10.7106	51.97	female	subadult	negative	no Ct	no Ct	no Ct
		24420335650	2024-11-23	Harz	10.7106	51.97	female	young	negative	no Ct	no Ct	no Ct
		24420335657	2024-11-23	Harz	10.7442	52.0353	male	adult	negative	no Ct	no Ct	no Ct
		24420335658	2024-11-23	Harz	10.7442	52.0353	female	subadult	negative	no Ct	no Ct	no Ct
		24420335659	2024-11-23	Harz	10.7442	52.0353	male	young	negative	no Ct	no Ct	no Ct
		24420335660	2024-11-23	Harz	10.7442	52.0353	male	young	negative	no Ct	no Ct	no Ct
		24420335661	2024-11-23	Harz	10.7442	52.0353	female	subadult	negative	no Ct	no Ct	no Ct
		24420337576	2024-11-23	Mansfeld-Südharz	11.1411	51.4194	female	adult	negative	no Ct	no Ct	no Ct
		24420339209	2024-11-23	Wittenberg	13.0497	51.7811	male	adult	negative	no Ct	no Ct	no Ct
		24420335639	2024-11-24	Salzlandkreis	11.7394	51.7919	female	subadult	negative	no Ct	no Ct	no Ct
		24420337536	2024-11-24	Burgenlandkreis	12.2153	51.1264	female	young	negative	no Ct	no Ct	no Ct
		24420337538	2024-11-24	Burgenlandkreis	12.2153	51.1264	female	young	negative	no Ct	no Ct	no Ct
		24420337926	2024-11-25	Stendal	11.8878	52.5408	male	subadult	negative	no Ct	no Ct	no Ct
		24420339206	2024-11-25	Stendal	11.7686	52.6264	male	young	negative	no Ct	no Ct	no Ct
		24420339207	2024-11-25	Stendal	11.7686	52.6264	female	subadult	negative	no Ct	no Ct	no Ct
		24420342419	2024-11-25	Burgenlandkreis	12.1236	51.0911	male	adult	negative	no Ct	no Ct	no Ct
		24420347051	2024-11-26	Burgenlandkreis	12.1186	50.9758	male	young	negative	no Ct	no Ct	no Ct
		24420344786	2024-11-27	Mansfeld-Südharz	11.1411	51.4194	male	subadult	negative	no Ct	no Ct	no Ct
		24420344812	2024-11-27	Mansfeld-Südharz	11.1411	51.4194	female	subadult	negative	no Ct	no Ct	no Ct
		24420344813	2024-11-27	Mansfeld-Südharz	11.1411	51.4194	male	subadult	negative	no Ct	no Ct	no Ct
		24420344814	2024-11-27	Mansfeld-Südharz	11.1411	51.4194	female	subadult	negative	no Ct	no Ct	no Ct
		24420347040	2024-11-28	Harz	11.1336	51.7108	male	young	negative	no Ct	no Ct	no Ct
		24420347047	2024-11-29	Burgenlandkreis	12.2153	51.1264	female	subadult	negative	no Ct	no Ct	no Ct
		24420347048	2024-11-29	Burgenlandkreis	12.2153	51.1264	female	young	negative	no Ct	no Ct	no Ct
		24420345671	2024-11-30	Stendal	12.0383	52.6156	male	young	negative	no Ct	no Ct	no Ct
		24420346212	2024-11-30	Wittenberg	12.6442	51.8425	female	subadult	negative	no Ct	no Ct	no Ct
		24420346213	2024-11-30	Wittenberg	12.6442	51.8425	female	adult	negative	no Ct	no Ct	no Ct
		24420347054	2024-11-30	Burgenlandkreis	12.1172	51.1922	male	young	negative	no Ct	no Ct	no Ct
		24420345709	2024-12-01	Stendal	12.035	52.5828	female	subadult	negative	no Ct	no Ct	no Ct
		24420347043	2024-12-01	Harz	10.9808	51.6444	female	subadult	negative	no Ct	no Ct	no Ct
		24420348585	2024-12-03	Jerichower Land	12.1536	52.4086	male	adult	negative	no Ct	no Ct	no Ct
		24420350909	2024-12-03	Burgenlandkreis	12.1172	51.1922	female	subadult	negative	no Ct	no Ct	no Ct
		24420350907	2024-12-04	Burgenlandkreis	11.7686	51.2508	female	subadult	negative	no Ct	no Ct	no Ct
		24420352082	2024-12-04	Dessau-Roßlau	12.244	51.9187	male	young	negative	no Ct	no Ct	no Ct
		24420353040	2024-12-05	Saalekreis	11.9531	51.5964	male	subadult	negative	no Ct	no Ct	no Ct
		24420353041	2024-12-05	Saalekreis	11.9531	51.5964	female	subadult	negative	no Ct	no Ct	no Ct
		24420352080	2024-12-06	Wittenberg	12.9219	51.6603	male	subadult	negative	no Ct	no Ct	no Ct
		24420359331	2024-12-08	Altmarkkreis Salzwedel	11.32	52.4683	male	young	negative	no Ct	no Ct	no Ct
		24420357585	2024-12-09	Saalekreis	11.8611	51.6228	female	young	negative	no Ct	no Ct	no Ct
		24420354091	2024-12-10	Dessau-Roßlau	12.244	51.9187	female	young	negative	no Ct	no Ct	no Ct
		24420354094	2024-12-10	Dessau-Roßlau	12.244	51.9187	male	subadult	negative	no Ct	no Ct	no Ct
		24420355681	2024-12-10	Burgenlandkreis	12.1172	51.1922	male	adult	negative	no Ct	no Ct	no Ct
		24420355696	2024-12-11	Wittenberg	12.9219	51.6603	female	adult	negative	no Ct	no Ct	no Ct
		24420357540	2024-12-11	Dessau-Roßlau	12.244	51.9187	male	young	negative	no Ct	no Ct	no Ct
		24420357583	2024-12-11	Harz	10.7442	52.0353	male	young	negative	no Ct	no Ct	no Ct
		24420357633	2024-12-12	Stendal	11.7686	52.6264	female	subadult	negative	no Ct	no Ct	no Ct
		24420359301	2024-12-12	Dessau-Roßlau	12.244	51.9187	male	subadult	negative	no Ct	no Ct	no Ct
		24420362255	2024-12-12	Burgenlandkreis	12.1536	50.9653	male	adult	negative	no Ct	no Ct	no Ct
		24420360740	2024-12-13	Salzlandkreis	11.5858	51.8544	male	subadult	negative	no Ct	no Ct	no Ct
		24420363474	2024-12-13	Wittenberg	13.0347	51.8081	female	subadult	negative	no Ct	no Ct	no Ct
		24420363490	2024-12-13	Burgenlandkreis	12.1944	50.9764	male	subadult	negative	no Ct	no Ct	no Ct
		24420365744	2024-12-13	Burgenlandkreis	12.1944	50.9764	female	subadult	negative	no Ct	no Ct	no Ct
		24420359431	2024-12-14	Stendal	12.035	52.5828	male	young	negative	no Ct	no Ct	no Ct
		24420360744	2024-12-14	Dessau-Roßlau	12.244	51.9187	male	subadult	negative	no Ct	no Ct	no Ct
		24420362261	2024-12-14	Burgenlandkreis	12.2153	51.1264	female	young	negative	no Ct	no Ct	no Ct
		24420362262	2024-12-14	Burgenlandkreis	12.2153	51.1264	female	young	negative	no Ct	no Ct	no Ct
		24420362263	2024-12-14	Burgenlandkreis	12.2153	51.1264	male	young	negative	no Ct	no Ct	no Ct
		24420359429	2024-12-15	Stendal	12.035	52.5828	female	subadult	negative	no Ct	no Ct	no Ct
		24420362469	2024-12-16	Stendal	12.0383	52.6156	male	young	negative	no Ct	no Ct	no Ct
		24420363488	2024-12-17	Mansfeld-Südharz	11.1411	51.4194	female	young	negative	no Ct	no Ct	no Ct
		24420365466	2024-12-17	Stendal	11.8878	52.5408	male	subadult	negative	no Ct	no Ct	no Ct
		24420365746	2024-12-17	Burgenlandkreis	12.1186	50.9758	female	subadult	negative	no Ct	no Ct	no Ct
		24420365786	2024-12-17	Burgenlandkreis	11.8536	51.1806	female	young	negative	no Ct	no Ct	no Ct
		24420366423	2024-12-17	Stendal	12.035	52.5828	male	young	negative	no Ct	no Ct	no Ct
		24420366425	2024-12-18	Stendal	12.035	52.5828	female	young	negative	no Ct	no Ct	no Ct
		24420368096	2024-12-18	Salzlandkreis	11.3778	51.7958	female	adult	negative	no Ct	no Ct	no Ct
		24420368097	2024-12-18	Salzlandkreis	11.3778	51.7958	female	adult	negative	no Ct	no Ct	no Ct
		24420366428	2024-12-19	Stendal	12.0383	52.6156	female	young	negative	no Ct	no Ct	no Ct
		24420366429	2024-12-19	Stendal	12.0383	52.6156	female	young	negative	no Ct	no Ct	no Ct
		24420368093	2024-12-19	Wittenberg	12.9219	51.6603	female	young	negative	no Ct	no Ct	no Ct
		24420369209	2024-12-19	Wittenberg	12.3783	51.9781	male	adult	negative	no Ct	no Ct	no Ct
		25420001993	2024-12-19	Stendal	11.9414	52.5819	male	adult	negative	no Ct	no Ct	no Ct
		24420369276	2024-12-20	Salzlandkreis	11.7172	51.895	male	subadult	negative	no Ct	no Ct	no Ct
		24420369274	2024-12-21	Burgenlandkreis	11.5658	51.2408	male	young	negative	no Ct	no Ct	no Ct
		24420369272	2024-12-22	Burgenlandkreis	12.1172	51.1922	male	subadult	negative	no Ct	no Ct	no Ct
		24420369246	2024-12-23	Burgenlandkreis	12.1186	50.9758	female	subadult	negative	no Ct	no Ct	no Ct
		24420369952	2024-12-23	Stendal	11.7686	52.6264	male	adult	negative	no Ct	no Ct	no Ct
		25420001856	2024-12-25	Dessau-Roßlau	12.2842	51.8439	male	young	negative	no Ct	no Ct	no Ct
		25420005866	2024-12-29	Salzlandkreis	11.3778	51.7958	male	young	negative	no Ct	no Ct	no Ct
		25420005867	2024-12-29	Salzlandkreis	11.3778	51.7958	male	adult	negative	no Ct	no Ct	no Ct
		25420004514	2024-12-30	Saalekreis	12.1597	51.5258	male	subadult	negative	no Ct	no Ct	no Ct
		25420003435	2024-12-31	Burgenlandkreis	12.1186	50.9758	female	subadult	negative	no Ct	no Ct	no Ct
				Table S4: Wild boar kidneys tested negative for Leptospira DNA with geographical coordinates of the location where each animal was hunted.
